# Supplementary material for: Growth-coupled overproduction is feasible for almost all metabolites in five major production organisms
Source: Nat Commun. 2017 Jun 22;8:15956. doi: 10.1038/ncomms15956 (PMC5489714; doi:10.1038/ncomms15956)
Supplement: Supplementary Data 1 — Results of calculations. [file ncomms15956-s1.xlsx]

## Sheet: E. coli aerobic
Supplementary Data 1: Results of calculations
Metabolite Nr.	Metabolite ID	Metabolite name	Max. yield	Candidate for coupling	10% yield cMCS size	10% yield cMCS knockouts	30% yield cMCS size	30% yield cMCS knockouts	50% yield cMCS size	50% yield cMCS knockouts	50% yield cMCS size (after 10 minutes further minimization)	50% yield cMCS knockouts (after 10 minutes further minimization)
1	M_10fthf_c	10-Formyltetrahydrofolate	0.257913	1	26	{ R_ACALD [acetaldehyde dehydrogenase (acetylating)] } && { R_AGPAT120 [1-tetradecanoyl-sn-glycerol 3-phosphate O-acyltransferase (n-C12:0)] } && { R_AKGDH [2-Oxogluterate dehydrogenase] } && { R_APG3PAT140 [acyl-phosphate:glycerol-3-phosphate acyltransferase (C14:0)] } && { R_APG3PAT180 [acyl-phosphate:glycerol-3-phosphate acyltransferase (C18:0)] } && { R_APG3PAT181 [acyl-phosphate:glycerol-3-p…	26	{ R_ACALD [acetaldehyde dehydrogenase (acetylating)] } && { R_AGPAT120 [1-tetradecanoyl-sn-glycerol 3-phosphate O-acyltransferase (n-C12:0)] } && { R_AKGDH [2-Oxogluterate dehydrogenase] } && { R_APG3PAT140 [acyl-phosphate:glycerol-3-phosphate acyltransferase (C14:0)] } && { R_APG3PAT180 [acyl-phosphate:glycerol-3-phosphate acyltransferase (C18:0)] } && { R_APG3PAT181 [acyl-phosphate:glycerol-3-p…	26	{ R_ACALD [acetaldehyde dehydrogenase (acetylating)] } && { R_AGPAT120 [1-tetradecanoyl-sn-glycerol 3-phosphate O-acyltransferase (n-C12:0)] } && { R_AKGDH [2-Oxogluterate dehydrogenase] } && { R_APG3PAT140 [acyl-phosphate:glycerol-3-phosphate acyltransferase (C14:0)] } && { R_APG3PAT180 [acyl-phosphate:glycerol-3-phosphate acyltransferase (C18:0)] } && { R_APG3PAT181 [acyl-phosphate:glycerol-3-p…	12	{ R_ABTA [4-aminobutyrate transaminase] } && { R_AKGDH [2-Oxogluterate dehydrogenase] } && { R_ALDD2y [aldehyde dehydrogenase (acetaldehyde, NADP)] } && { R_DRPA [deoxyribose-phosphate aldolase] || R_PPM2 [phosphopentomutase 2 (deoxyribose)] } && { R_FTHFD [formyltetrahydrofolate deformylase] } && { R_G6PDH2r [glucose 6-phosphate dehydrogenase] || R_PGL [6-phosphogluconolactonase] } && { R_HCYSMT…
2	M_12dgr120_c	1,2-Diacyl-sn-glycerol_(didodecanoyl,_n-C12:0)	0.16	1	18	{ R_ACALD [acetaldehyde dehydrogenase (acetylating)] } && { R_ACGAMK [N-acetylglucosamine kinase] || R_ACM6PH [N-acetylmuramate 6-phosphate hydrolase] || R_AGDC [N-acetylglucosamine-6-phosphate deacetylase] || R_ANHMK [1,6-anhydrous-N-Acetylmuramate kinase] } && { R_ACKr [acetate kinase] || R_PTAr [phosphotransacetylase] } && { R_AST [Arginine succinyltransferase] || R_SADH [Succinylarginine dihy…	18	{ R_ACALD [acetaldehyde dehydrogenase (acetylating)] } && { R_ACGAMK [N-acetylglucosamine kinase] || R_ACM6PH [N-acetylmuramate 6-phosphate hydrolase] || R_AGDC [N-acetylglucosamine-6-phosphate deacetylase] || R_ANHMK [1,6-anhydrous-N-Acetylmuramate kinase] } && { R_ACKr [acetate kinase] || R_PTAr [phosphotransacetylase] } && { R_AST [Arginine succinyltransferase] || R_SADH [Succinylarginine dihy…	18	{ R_ACALD [acetaldehyde dehydrogenase (acetylating)] } && { R_ACGAMK [N-acetylglucosamine kinase] || R_ACM6PH [N-acetylmuramate 6-phosphate hydrolase] || R_AGDC [N-acetylglucosamine-6-phosphate deacetylase] || R_ANHMK [1,6-anhydrous-N-Acetylmuramate kinase] } && { R_ACKr [acetate kinase] || R_PTAr [phosphotransacetylase] } && { R_AST [Arginine succinyltransferase] || R_SADH [Succinylarginine dihy…	15	{ R_ABTA [4-aminobutyrate transaminase] } && { R_ACALD [acetaldehyde dehydrogenase (acetylating)] } && { R_ACKr [acetate kinase] || R_PTAr [phosphotransacetylase] } && { R_AKGDH [2-Oxogluterate dehydrogenase] } && { R_ATPS4rpp [ATP synthase (four protons for one ATP) (periplasm)] } && { R_CITL [Citrate lyase] } && { R_FACOAE60 [fatty-acid-CoA thioesterase (hexanoate)] } && { R_GLYAT [glycine C-ac…
1364	M_12dgr120_p	1,2-Diacyl-sn-glycerol_(didodecanoyl,_n-C12:0)	0.16	1	19	{ R_ABTA [4-aminobutyrate transaminase] } && { R_ACGAMK [N-acetylglucosamine kinase] || R_ACM6PH [N-acetylmuramate 6-phosphate hydrolase] || R_AGDC [N-acetylglucosamine-6-phosphate deacetylase] || R_ANHMK [1,6-anhydrous-N-Acetylmuramate kinase] } && { R_ACKr [acetate kinase] || R_PTAr [phosphotransacetylase] } && { R_AKGDH [2-Oxogluterate dehydrogenase] } && { R_ALCD2x [alcohol dehydrogenase (eth…	19	{ R_ABTA [4-aminobutyrate transaminase] } && { R_ACGAMK [N-acetylglucosamine kinase] || R_ACM6PH [N-acetylmuramate 6-phosphate hydrolase] || R_AGDC [N-acetylglucosamine-6-phosphate deacetylase] || R_ANHMK [1,6-anhydrous-N-Acetylmuramate kinase] } && { R_ACKr [acetate kinase] || R_PTAr [phosphotransacetylase] } && { R_AKGDH [2-Oxogluterate dehydrogenase] } && { R_ALCD2x [alcohol dehydrogenase (eth…	19	{ R_ABTA [4-aminobutyrate transaminase] } && { R_ACGAMK [N-acetylglucosamine kinase] || R_ACM6PH [N-acetylmuramate 6-phosphate hydrolase] || R_AGDC [N-acetylglucosamine-6-phosphate deacetylase] || R_ANHMK [1,6-anhydrous-N-Acetylmuramate kinase] } && { R_ACKr [acetate kinase] || R_PTAr [phosphotransacetylase] } && { R_AKGDH [2-Oxogluterate dehydrogenase] } && { R_ALCD2x [alcohol dehydrogenase (eth…	14	{ R_ABTA [4-aminobutyrate transaminase] } && { R_ACALD [acetaldehyde dehydrogenase (acetylating)] } && { R_ACKr [acetate kinase] || R_PTAr [phosphotransacetylase] } && { R_AKGDH [2-Oxogluterate dehydrogenase] } && { R_ATPS4rpp [ATP synthase (four protons for one ATP) (periplasm)] } && { R_CITL [Citrate lyase] } && { R_GLYAT [glycine C-acetyltransferase] } && { R_GND [phosphogluconate dehydrogenas…
3	M_12dgr140_c	1,2-Diacyl-sn-glycerol_(ditetradecanoyl,_n-C14:0)	0.137931	1	20	{ R_ACALD [acetaldehyde dehydrogenase (acetylating)] } && { R_DRPA [deoxyribose-phosphate aldolase] || R_PPM2 [phosphopentomutase 2 (deoxyribose)] } && { R_FADRx [FAD reductase] } && { R_FLVRx [flavin reductase (NAD)] } && { R_FMNRx [FMN reductase] } && { R_GLCDpp [Glucose dehydrogenase (ubiquinone-8 as acceptor) (periplasm)] || R_GNK [gluconokinase] } && { R_GLYAT [glycine C-acetyltransferase] }…	20	{ R_ACALD [acetaldehyde dehydrogenase (acetylating)] } && { R_DRPA [deoxyribose-phosphate aldolase] || R_PPM2 [phosphopentomutase 2 (deoxyribose)] } && { R_FADRx [FAD reductase] } && { R_FLVRx [flavin reductase (NAD)] } && { R_FMNRx [FMN reductase] } && { R_GLCDpp [Glucose dehydrogenase (ubiquinone-8 as acceptor) (periplasm)] || R_GNK [gluconokinase] } && { R_GLYAT [glycine C-acetyltransferase] }…	21	{ R_ACALD [acetaldehyde dehydrogenase (acetylating)] } && { R_DRPA [deoxyribose-phosphate aldolase] || R_PPM2 [phosphopentomutase 2 (deoxyribose)] } && { R_FADRx [FAD reductase] } && { R_FLVRx [flavin reductase (NAD)] } && { R_FMNRx [FMN reductase] } && { R_GLCDpp [Glucose dehydrogenase (ubiquinone-8 as acceptor) (periplasm)] || R_GNK [gluconokinase] } && { R_GLYAT [glycine C-acetyltransferase] }…	16	{ R_ACALD [acetaldehyde dehydrogenase (acetylating)] } && { R_ALCD2x [alcohol dehydrogenase (ethanol)] } && { R_CYTBDpp [cytochrome oxidase bd (ubiquinol-8: 2 protons) (periplasm)] } && { R_CYTBO3_4pp [cytochrome oxidase bo3 (ubiquinol-8: 4 protons) (periplasm)] } && { R_FADRx [FAD reductase] } && { R_FLVRx [flavin reductase (NAD)] } && { R_FMNRx [FMN reductase] } && { R_GLYCLTDx [Glycolate dehyd…
1365	M_12dgr140_p	1,2-Diacyl-sn-glycerol_(ditetradecanoyl,_n-C14:0)	0.137931	1	19	{ R_ALCD2x [alcohol dehydrogenase (ethanol)] } && { R_ALDD2y [aldehyde dehydrogenase (acetaldehyde, NADP)] } && { R_FADRx [FAD reductase] } && { R_FLVRx [flavin reductase (NAD)] } && { R_FMNRx [FMN reductase] } && { R_GLCDpp [Glucose dehydrogenase (ubiquinone-8 as acceptor) (periplasm)] || R_GNK [gluconokinase] } && { R_GLYCTO2 [Glycolate oxidase] } && { R_GLYCTO3 [Glycolate oxidase] } && { R_HEX…	19	{ R_ALCD2x [alcohol dehydrogenase (ethanol)] } && { R_ALDD2y [aldehyde dehydrogenase (acetaldehyde, NADP)] } && { R_FADRx [FAD reductase] } && { R_FLVRx [flavin reductase (NAD)] } && { R_FMNRx [FMN reductase] } && { R_GLCDpp [Glucose dehydrogenase (ubiquinone-8 as acceptor) (periplasm)] || R_GNK [gluconokinase] } && { R_GLYCTO2 [Glycolate oxidase] } && { R_GLYCTO3 [Glycolate oxidase] } && { R_HEX…	19	{ R_ALCD2x [alcohol dehydrogenase (ethanol)] } && { R_ALDD2y [aldehyde dehydrogenase (acetaldehyde, NADP)] } && { R_FADRx [FAD reductase] } && { R_FLVRx [flavin reductase (NAD)] } && { R_FMNRx [FMN reductase] } && { R_GLCDpp [Glucose dehydrogenase (ubiquinone-8 as acceptor) (periplasm)] || R_GNK [gluconokinase] } && { R_GLYCTO2 [Glycolate oxidase] } && { R_GLYCTO3 [Glycolate oxidase] } && { R_HEX…	17	{ R_ALCD2x [alcohol dehydrogenase (ethanol)] } && { R_ALDD2y [aldehyde dehydrogenase (acetaldehyde, NADP)] } && { R_CYTBD2pp [cytochrome oxidase bd (menaquinol-8: 2 protons) (periplasm)] } && { R_FADRx [FAD reductase] } && { R_FLVRx [flavin reductase (NAD)] } && { R_FMNRx [FMN reductase] } && { R_GLCDpp [Glucose dehydrogenase (ubiquinone-8 as acceptor) (periplasm)] || R_GNK [gluconokinase] } && {…
4	M_12dgr141_c	1,2-Diacyl-sn-glycerol_(ditetradec-7-enoyl,_n-C14:1)	0.141176	1	22	{ R_ACACT6r [acetyl-CoA C-acyltransferase (dodecanoyl-CoA) (r)] || R_ECOAH6 [3-hydroxyacyl-CoA dehydratase (3-hydroxytetradecanoyl-CoA)] || R_HACD6 [3-hydroxyacyl-CoA dehydrogenase (3-oxotetradecanoyl-CoA)] } && { R_ACALD [acetaldehyde dehydrogenase (acetylating)] } && { R_ACGAMK [N-acetylglucosamine kinase] || R_ACM6PH [N-acetylmuramate 6-phosphate hydrolase] || R_AGDC [N-acetylglucosamine-6-pho…	22	{ R_ACACT6r [acetyl-CoA C-acyltransferase (dodecanoyl-CoA) (r)] || R_ECOAH6 [3-hydroxyacyl-CoA dehydratase (3-hydroxytetradecanoyl-CoA)] || R_HACD6 [3-hydroxyacyl-CoA dehydrogenase (3-oxotetradecanoyl-CoA)] } && { R_ACALD [acetaldehyde dehydrogenase (acetylating)] } && { R_ACGAMK [N-acetylglucosamine kinase] || R_ACM6PH [N-acetylmuramate 6-phosphate hydrolase] || R_AGDC [N-acetylglucosamine-6-pho…	22	{ R_ACACT6r [acetyl-CoA C-acyltransferase (dodecanoyl-CoA) (r)] || R_ECOAH6 [3-hydroxyacyl-CoA dehydratase (3-hydroxytetradecanoyl-CoA)] || R_HACD6 [3-hydroxyacyl-CoA dehydrogenase (3-oxotetradecanoyl-CoA)] } && { R_ACALD [acetaldehyde dehydrogenase (acetylating)] } && { R_ACGAMK [N-acetylglucosamine kinase] || R_ACM6PH [N-acetylmuramate 6-phosphate hydrolase] || R_AGDC [N-acetylglucosamine-6-pho…	15	{ R_ABTA [4-aminobutyrate transaminase] } && { R_ACALD [acetaldehyde dehydrogenase (acetylating)] } && { R_ACKr [acetate kinase] || R_PTAr [phosphotransacetylase] } && { R_AKGDH [2-Oxogluterate dehydrogenase] } && { R_ATPS4rpp [ATP synthase (four protons for one ATP) (periplasm)] } && { R_CITL [Citrate lyase] } && { R_FACOAE60 [fatty-acid-CoA thioesterase (hexanoate)] } && { R_GLYAT [glycine C-ac…
1366	M_12dgr141_p	1,2-Diacyl-sn-glycerol_(ditetradec-7-enoyl,_n-C14:1)	0.141176	1	20	{ R_ACALD [acetaldehyde dehydrogenase (acetylating)] } && { R_ATHRDHr [L-allo-threonine dehydrogenase] || R_THRA2i [L-allo-Threonine Aldolase] } && { R_DRPA [deoxyribose-phosphate aldolase] || R_PPM2 [phosphopentomutase 2 (deoxyribose)] } && { R_FADRx [FAD reductase] } && { R_FLVRx [flavin reductase (NAD)] } && { R_FMNRx [FMN reductase] } && { R_GLYCLTDx [Glycolate dehydrogenase (NAD)] } && { R_H…	20	{ R_ACALD [acetaldehyde dehydrogenase (acetylating)] } && { R_ATHRDHr [L-allo-threonine dehydrogenase] || R_THRA2i [L-allo-Threonine Aldolase] } && { R_DRPA [deoxyribose-phosphate aldolase] || R_PPM2 [phosphopentomutase 2 (deoxyribose)] } && { R_FADRx [FAD reductase] } && { R_FLVRx [flavin reductase (NAD)] } && { R_FMNRx [FMN reductase] } && { R_GLYCLTDx [Glycolate dehydrogenase (NAD)] } && { R_H…	20	{ R_ACALD [acetaldehyde dehydrogenase (acetylating)] } && { R_ATHRDHr [L-allo-threonine dehydrogenase] || R_THRA2i [L-allo-Threonine Aldolase] } && { R_DRPA [deoxyribose-phosphate aldolase] || R_PPM2 [phosphopentomutase 2 (deoxyribose)] } && { R_FADRx [FAD reductase] } && { R_FLVRx [flavin reductase (NAD)] } && { R_FMNRx [FMN reductase] } && { R_GLYCLTDx [Glycolate dehydrogenase (NAD)] } && { R_H…	16	{ R_ACALD [acetaldehyde dehydrogenase (acetylating)] } && { R_ALCD2x [alcohol dehydrogenase (ethanol)] } && { R_CYTBD2pp [cytochrome oxidase bd (menaquinol-8: 2 protons) (periplasm)] } && { R_FADRx [FAD reductase] } && { R_FLVRx [flavin reductase (NAD)] } && { R_FMNRx [FMN reductase] } && { R_GLYCLTDx [Glycolate dehydrogenase (NAD)] } && { R_HCYSMT [homocysteine S-methyltransferase] } && { R_LDH_…
5	M_12dgr160_c	1,2-Diacyl-sn-glycerol_(dihexadecanoyl,_n-C16:0)	0.121212	1	20	{ R_ABUTD [Aminobutyraldehyde dehydrogenase] || R_PTRCTA [Putrescine Transaminase] } && { R_ACALD [acetaldehyde dehydrogenase (acetylating)] } && { R_ACKr [acetate kinase] || R_PTAr [phosphotransacetylase] } && { R_AST [Arginine succinyltransferase] || R_SADH [Succinylarginine dihydrolase] || R_SGDS [Succinylglutamate desuccinylase] || R_SGSAD [Succinylglutamic semialdehyde dehydrogenase] || R_SO…	20	{ R_ABUTD [Aminobutyraldehyde dehydrogenase] || R_PTRCTA [Putrescine Transaminase] } && { R_ACALD [acetaldehyde dehydrogenase (acetylating)] } && { R_ACKr [acetate kinase] || R_PTAr [phosphotransacetylase] } && { R_AST [Arginine succinyltransferase] || R_SADH [Succinylarginine dihydrolase] || R_SGDS [Succinylglutamate desuccinylase] || R_SGSAD [Succinylglutamic semialdehyde dehydrogenase] || R_SO…	20	{ R_ABUTD [Aminobutyraldehyde dehydrogenase] || R_PTRCTA [Putrescine Transaminase] } && { R_ACALD [acetaldehyde dehydrogenase (acetylating)] } && { R_ACKr [acetate kinase] || R_PTAr [phosphotransacetylase] } && { R_AST [Arginine succinyltransferase] || R_SADH [Succinylarginine dihydrolase] || R_SGDS [Succinylglutamate desuccinylase] || R_SGSAD [Succinylglutamic semialdehyde dehydrogenase] || R_SO…	14	{ R_ACALD [acetaldehyde dehydrogenase (acetylating)] } && { R_ACKr [acetate kinase] || R_PTAr [phosphotransacetylase] } && { R_ATPS4rpp [ATP synthase (four protons for one ATP) (periplasm)] } && { R_CITL [Citrate lyase] } && { R_GLYAT [glycine C-acetyltransferase] } && { R_GLYCL [Glycine Cleavage System] } && { R_GND [phosphogluconate dehydrogenase] } && { R_HXCT [Acetyl-CoA:hexanoate-CoA transfe…
1367	M_12dgr160_p	1,2-Diacyl-sn-glycerol_(dihexadecanoyl,_n-C16:0)	0.121212	1	18	{ R_ACALD [acetaldehyde dehydrogenase (acetylating)] } && { R_ALCD2x [alcohol dehydrogenase (ethanol)] } && { R_FADRx [FAD reductase] } && { R_FLVRx [flavin reductase (NAD)] } && { R_FMNRx [FMN reductase] } && { R_FRD3 [fumarate reductase] } && { R_GLYCLTDx [Glycolate dehydrogenase (NAD)] } && { R_HCYSMT [homocysteine S-methyltransferase] } && { R_HPYRI [hydroxypyruvate isomerase] } && { R_LDH_D …	18	{ R_ACALD [acetaldehyde dehydrogenase (acetylating)] } && { R_ALCD2x [alcohol dehydrogenase (ethanol)] } && { R_FADRx [FAD reductase] } && { R_FLVRx [flavin reductase (NAD)] } && { R_FMNRx [FMN reductase] } && { R_FRD3 [fumarate reductase] } && { R_GLYCLTDx [Glycolate dehydrogenase (NAD)] } && { R_HCYSMT [homocysteine S-methyltransferase] } && { R_HPYRI [hydroxypyruvate isomerase] } && { R_LDH_D …	18	{ R_ACALD [acetaldehyde dehydrogenase (acetylating)] } && { R_ALCD2x [alcohol dehydrogenase (ethanol)] } && { R_FADRx [FAD reductase] } && { R_FLVRx [flavin reductase (NAD)] } && { R_FMNRx [FMN reductase] } && { R_FRD3 [fumarate reductase] } && { R_GLYCLTDx [Glycolate dehydrogenase (NAD)] } && { R_HCYSMT [homocysteine S-methyltransferase] } && { R_HPYRI [hydroxypyruvate isomerase] } && { R_LDH_D …	16	{ R_ACALD [acetaldehyde dehydrogenase (acetylating)] } && { R_ALCD2x [alcohol dehydrogenase (ethanol)] } && { R_CYTBDpp [cytochrome oxidase bd (ubiquinol-8: 2 protons) (periplasm)] } && { R_CYTBO3_4pp [cytochrome oxidase bo3 (ubiquinol-8: 4 protons) (periplasm)] } && { R_FADRx [FAD reductase] } && { R_FLVRx [flavin reductase (NAD)] } && { R_FMNRx [FMN reductase] } && { R_GLYCLTDx [Glycolate dehyd…
6	M_12dgr161_c	1,2-Diacyl-sn-glycerol_(dihexadec-9-enoyl,_n-C16:1)	0.123711	1	16	{ R_ACALD [acetaldehyde dehydrogenase (acetylating)] } && { R_ATPS4rpp [ATP synthase (four protons for one ATP) (periplasm)] } && { R_CYTBD2pp [cytochrome oxidase bd (menaquinol-8: 2 protons) (periplasm)] } && { R_CYTBDpp [cytochrome oxidase bd (ubiquinol-8: 2 protons) (periplasm)] } && { R_CYTBO3_4pp [cytochrome oxidase bo3 (ubiquinol-8: 4 protons) (periplasm)] } && { R_DRPA [deoxyribose-phospha…	16	{ R_ACALD [acetaldehyde dehydrogenase (acetylating)] } && { R_ATPS4rpp [ATP synthase (four protons for one ATP) (periplasm)] } && { R_CYTBD2pp [cytochrome oxidase bd (menaquinol-8: 2 protons) (periplasm)] } && { R_CYTBDpp [cytochrome oxidase bd (ubiquinol-8: 2 protons) (periplasm)] } && { R_CYTBO3_4pp [cytochrome oxidase bo3 (ubiquinol-8: 4 protons) (periplasm)] } && { R_DRPA [deoxyribose-phospha…	26	{ R_ABTA [4-aminobutyrate transaminase] } && { R_ACKr [acetate kinase] || R_PTAr [phosphotransacetylase] } && { R_AKGDH [2-Oxogluterate dehydrogenase] } && { R_ALCD2x [alcohol dehydrogenase (ethanol)] } && { R_ALDD2x [aldehyde dehydrogenase (acetaldehyde, NAD)] } && { R_ALDD2y [aldehyde dehydrogenase (acetaldehyde, NADP)] } && { R_CITL [Citrate lyase] } && { R_CYSDS [Cysteine Desulfhydrase] } && …	14	{ R_ACALD [acetaldehyde dehydrogenase (acetylating)] } && { R_ACKr [acetate kinase] || R_PTAr [phosphotransacetylase] } && { R_ATPS4rpp [ATP synthase (four protons for one ATP) (periplasm)] } && { R_CITL [Citrate lyase] } && { R_CYTBDpp [cytochrome oxidase bd (ubiquinol-8: 2 protons) (periplasm)] } && { R_CYTBO3_4pp [cytochrome oxidase bo3 (ubiquinol-8: 4 protons) (periplasm)] } && { R_GLUDy [glu…
1368	M_12dgr161_p	1,2-Diacyl-sn-glycerol_(dihexadec-9-enoyl,_n-C16:1)	0.123711	1	23	{ R_ACALD [acetaldehyde dehydrogenase (acetylating)] } && { R_ACKr [acetate kinase] || R_PTAr [phosphotransacetylase] } && { R_AST [Arginine succinyltransferase] || R_SADH [Succinylarginine dihydrolase] || R_SGDS [Succinylglutamate desuccinylase] || R_SGSAD [Succinylglutamic semialdehyde dehydrogenase] || R_SOTA [Succinylornithine transaminase] } && { R_CITL [Citrate lyase] } && { R_FACOAE60 [fat…	23	{ R_ACALD [acetaldehyde dehydrogenase (acetylating)] } && { R_ACKr [acetate kinase] || R_PTAr [phosphotransacetylase] } && { R_AST [Arginine succinyltransferase] || R_SADH [Succinylarginine dihydrolase] || R_SGDS [Succinylglutamate desuccinylase] || R_SGSAD [Succinylglutamic semialdehyde dehydrogenase] || R_SOTA [Succinylornithine transaminase] } && { R_CITL [Citrate lyase] } && { R_FACOAE60 [fat…	24	{ R_ACALD [acetaldehyde dehydrogenase (acetylating)] } && { R_ACKr [acetate kinase] || R_PTAr [phosphotransacetylase] } && { R_AST [Arginine succinyltransferase] || R_SADH [Succinylarginine dihydrolase] || R_SGDS [Succinylglutamate desuccinylase] || R_SGSAD [Succinylglutamic semialdehyde dehydrogenase] || R_SOTA [Succinylornithine transaminase] } && { R_CITL [Citrate lyase] } && { R_CYTBO3_4pp [c…	14	{ R_ACALD [acetaldehyde dehydrogenase (acetylating)] } && { R_ACKr [acetate kinase] || R_PTAr [phosphotransacetylase] } && { R_ATPS4rpp [ATP synthase (four protons for one ATP) (periplasm)] } && { R_CITL [Citrate lyase] } && { R_FACOAE60 [fatty-acid-CoA thioesterase (hexanoate)] } && { R_GLUDy [glutamate dehydrogenase (NADP)] } && { R_GLYAT [glycine C-acetyltransferase] } && { R_ICL [Isocitrate l…
7	M_12dgr180_c	1,2-Diacyl-sn-glycerol_(dioctadecanoyl,_n-C18:0)	0.108108	1	18	{ R_ALCD2x [alcohol dehydrogenase (ethanol)] } && { R_ALDD2y [aldehyde dehydrogenase (acetaldehyde, NADP)] } && { R_FADRx [FAD reductase] } && { R_FLVRx [flavin reductase (NAD)] } && { R_FMNRx [FMN reductase] } && { R_FRD3 [fumarate reductase] } && { R_GLYCLTDx [Glycolate dehydrogenase (NAD)] } && { R_HCYSMT [homocysteine S-methyltransferase] } && { R_HPYRRx [Hydroxypyruvate reductase (NADH)] } &…	18	{ R_ALCD2x [alcohol dehydrogenase (ethanol)] } && { R_ALDD2y [aldehyde dehydrogenase (acetaldehyde, NADP)] } && { R_FADRx [FAD reductase] } && { R_FLVRx [flavin reductase (NAD)] } && { R_FMNRx [FMN reductase] } && { R_FRD3 [fumarate reductase] } && { R_GLYCLTDx [Glycolate dehydrogenase (NAD)] } && { R_HCYSMT [homocysteine S-methyltransferase] } && { R_HPYRRx [Hydroxypyruvate reductase (NADH)] } &…	18	{ R_ALCD2x [alcohol dehydrogenase (ethanol)] } && { R_ALDD2y [aldehyde dehydrogenase (acetaldehyde, NADP)] } && { R_FADRx [FAD reductase] } && { R_FLVRx [flavin reductase (NAD)] } && { R_FMNRx [FMN reductase] } && { R_FRD3 [fumarate reductase] } && { R_GLYCLTDx [Glycolate dehydrogenase (NAD)] } && { R_HCYSMT [homocysteine S-methyltransferase] } && { R_HPYRRx [Hydroxypyruvate reductase (NADH)] } &…	17	{ R_ALCD2x [alcohol dehydrogenase (ethanol)] } && { R_ALDD2y [aldehyde dehydrogenase (acetaldehyde, NADP)] } && { R_FADRx [FAD reductase] } && { R_FLVRx [flavin reductase (NAD)] } && { R_FMNRx [FMN reductase] } && { R_FRD3 [fumarate reductase] } && { R_GLYCLTDx [Glycolate dehydrogenase (NAD)] } && { R_HCYSMT [homocysteine S-methyltransferase] } && { R_ICL [Isocitrate lyase] } && { R_LDH_D [D-lact…
1369	M_12dgr180_p	1,2-Diacyl-sn-glycerol_(dioctadecanoyl,_n-C18:0)	0.108108	1	16	{ R_ABTA [4-aminobutyrate transaminase] } && { R_ACALD [acetaldehyde dehydrogenase (acetylating)] } && { R_ACKr [acetate kinase] || R_PTAr [phosphotransacetylase] } && { R_ATPS4rpp [ATP synthase (four protons for one ATP) (periplasm)] } && { R_CBMKr [Carbamate kinase] } && { R_CITL [Citrate lyase] } && { R_FACOAE60 [fatty-acid-CoA thioesterase (hexanoate)] } && { R_FBA [fructose-bisphosphate aldo…	16	{ R_ABTA [4-aminobutyrate transaminase] } && { R_ACALD [acetaldehyde dehydrogenase (acetylating)] } && { R_ACKr [acetate kinase] || R_PTAr [phosphotransacetylase] } && { R_ATPS4rpp [ATP synthase (four protons for one ATP) (periplasm)] } && { R_CBMKr [Carbamate kinase] } && { R_CITL [Citrate lyase] } && { R_FACOAE60 [fatty-acid-CoA thioesterase (hexanoate)] } && { R_FBA [fructose-bisphosphate aldo…	25	{ R_ACGAMK [N-acetylglucosamine kinase] || R_ACM6PH [N-acetylmuramate 6-phosphate hydrolase] || R_AGDC [N-acetylglucosamine-6-phosphate deacetylase] || R_ANHMK [1,6-anhydrous-N-Acetylmuramate kinase] } && { R_ACKr [acetate kinase] || R_PTAr [phosphotransacetylase] } && { R_ALCD2x [alcohol dehydrogenase (ethanol)] } && { R_ALDD2x [aldehyde dehydrogenase (acetaldehyde, NAD)] } && { R_ALDD2y [aldehy…	15	{ R_ABTA [4-aminobutyrate transaminase] } && { R_ACALD [acetaldehyde dehydrogenase (acetylating)] } && { R_ACKr [acetate kinase] || R_PTAr [phosphotransacetylase] } && { R_AKGDH [2-Oxogluterate dehydrogenase] } && { R_ATPS4rpp [ATP synthase (four protons for one ATP) (periplasm)] } && { R_CITL [Citrate lyase] } && { R_FACOAE60 [fatty-acid-CoA thioesterase (hexanoate)] } && { R_FUM [fumarase] } &&…
8	M_12dgr181_c	1,2-Diacyl-sn-glycerol_(dioctadec-11-enoyl,_n-C18:1)	0.110092	1	17	{ R_ALCD2x [alcohol dehydrogenase (ethanol)] } && { R_ALDD2y [aldehyde dehydrogenase (acetaldehyde, NADP)] } && { R_CYTBD2pp [cytochrome oxidase bd (menaquinol-8: 2 protons) (periplasm)] } && { R_FADRx [FAD reductase] } && { R_FLVRx [flavin reductase (NAD)] } && { R_FMNRx [FMN reductase] } && { R_GLCDpp [Glucose dehydrogenase (ubiquinone-8 as acceptor) (periplasm)] || R_GNK [gluconokinase] } && {…	17	{ R_ALCD2x [alcohol dehydrogenase (ethanol)] } && { R_ALDD2y [aldehyde dehydrogenase (acetaldehyde, NADP)] } && { R_CYTBD2pp [cytochrome oxidase bd (menaquinol-8: 2 protons) (periplasm)] } && { R_FADRx [FAD reductase] } && { R_FLVRx [flavin reductase (NAD)] } && { R_FMNRx [FMN reductase] } && { R_GLCDpp [Glucose dehydrogenase (ubiquinone-8 as acceptor) (periplasm)] || R_GNK [gluconokinase] } && {…	17	{ R_ALCD2x [alcohol dehydrogenase (ethanol)] } && { R_ALDD2y [aldehyde dehydrogenase (acetaldehyde, NADP)] } && { R_CYTBD2pp [cytochrome oxidase bd (menaquinol-8: 2 protons) (periplasm)] } && { R_FADRx [FAD reductase] } && { R_FLVRx [flavin reductase (NAD)] } && { R_FMNRx [FMN reductase] } && { R_GLCDpp [Glucose dehydrogenase (ubiquinone-8 as acceptor) (periplasm)] || R_GNK [gluconokinase] } && {…	17	{ R_ALCD2x [alcohol dehydrogenase (ethanol)] } && { R_ALDD2y [aldehyde dehydrogenase (acetaldehyde, NADP)] } && { R_CYTBD2pp [cytochrome oxidase bd (menaquinol-8: 2 protons) (periplasm)] } && { R_FADRx [FAD reductase] } && { R_FLVRx [flavin reductase (NAD)] } && { R_FMNRx [FMN reductase] } && { R_GLCDpp [Glucose dehydrogenase (ubiquinone-8 as acceptor) (periplasm)] || R_GNK [gluconokinase] } && {…
1370	M_12dgr181_p	1,2-Diacyl-sn-glycerol_(dioctadec-11-enoyl,_n-C18:1)	0.110092	1	18	{ R_ALCD2x [alcohol dehydrogenase (ethanol)] } && { R_ALDD2y [aldehyde dehydrogenase (acetaldehyde, NADP)] } && { R_CYTBD2pp [cytochrome oxidase bd (menaquinol-8: 2 protons) (periplasm)] } && { R_FADRx [FAD reductase] } && { R_FBA [fructose-bisphosphate aldolase] } && { R_FLVRx [flavin reductase (NAD)] } && { R_FMNRx [FMN reductase] } && { R_FRD2 [fumarate reductase] } && { R_FRD3 [fumarate reduc…	18	{ R_ALCD2x [alcohol dehydrogenase (ethanol)] } && { R_ALDD2y [aldehyde dehydrogenase (acetaldehyde, NADP)] } && { R_CYTBD2pp [cytochrome oxidase bd (menaquinol-8: 2 protons) (periplasm)] } && { R_FADRx [FAD reductase] } && { R_FBA [fructose-bisphosphate aldolase] } && { R_FLVRx [flavin reductase (NAD)] } && { R_FMNRx [FMN reductase] } && { R_FRD2 [fumarate reductase] } && { R_FRD3 [fumarate reduc…	18	{ R_ALCD2x [alcohol dehydrogenase (ethanol)] } && { R_ALDD2y [aldehyde dehydrogenase (acetaldehyde, NADP)] } && { R_CYTBD2pp [cytochrome oxidase bd (menaquinol-8: 2 protons) (periplasm)] } && { R_FADRx [FAD reductase] } && { R_FBA [fructose-bisphosphate aldolase] } && { R_FLVRx [flavin reductase (NAD)] } && { R_FMNRx [FMN reductase] } && { R_FRD2 [fumarate reductase] } && { R_FRD3 [fumarate reduc…	19	{ R_ACKr [acetate kinase] || R_PTAr [phosphotransacetylase] } && { R_ALCD2x [alcohol dehydrogenase (ethanol)] } && { R_CYTBD2pp [cytochrome oxidase bd (menaquinol-8: 2 protons) (periplasm)] } && { R_CYTBO3_4pp [cytochrome oxidase bo3 (ubiquinol-8: 4 protons) (periplasm)] } && { R_FE3Ri [Fe(III) reduction] } && { R_FRD2 [fumarate reductase] } && { R_FRD3 [fumarate reductase] } && { R_G3PD5 [glycer…
9	M_12ppd-R_c	(R)-Propane-1,2-diol	1.43241	1	23	{ R_ACALD [acetaldehyde dehydrogenase (acetylating)] } && { R_ADPT [adenine phosphoribosyltransferase] } && { R_CYTBD2pp [cytochrome oxidase bd (menaquinol-8: 2 protons) (periplasm)] } && { R_DRPA [deoxyribose-phosphate aldolase] || R_PPM2 [phosphopentomutase 2 (deoxyribose)] } && { R_EDA [2-dehydro-3-deoxy-phosphogluconate aldolase] || R_EDD [6-phosphogluconate dehydratase] } && { R_FDH4pp [form…	23	{ R_ACALD [acetaldehyde dehydrogenase (acetylating)] } && { R_ADPT [adenine phosphoribosyltransferase] } && { R_CYTBD2pp [cytochrome oxidase bd (menaquinol-8: 2 protons) (periplasm)] } && { R_DRPA [deoxyribose-phosphate aldolase] || R_PPM2 [phosphopentomutase 2 (deoxyribose)] } && { R_EDA [2-dehydro-3-deoxy-phosphogluconate aldolase] || R_EDD [6-phosphogluconate dehydratase] } && { R_FDH4pp [form…	23	{ R_ALCD2x [alcohol dehydrogenase (ethanol)] } && { R_ALDD2y [aldehyde dehydrogenase (acetaldehyde, NADP)] } && { R_AMPN [AMP nucleosidase] } && { R_ASPT [L-aspartase] } && { R_CYTBDpp [cytochrome oxidase bd (ubiquinol-8: 2 protons) (periplasm)] } && { R_CYTBO3_4pp [cytochrome oxidase bo3 (ubiquinol-8: 4 protons) (periplasm)] } && { R_FADRx [FAD reductase] } && { R_FLVRx [flavin reductase (NAD)] …	16	{ R_ALCD2x [alcohol dehydrogenase (ethanol)] } && { R_ALDD2y [aldehyde dehydrogenase (acetaldehyde, NADP)] } && { R_CYTBDpp [cytochrome oxidase bd (ubiquinol-8: 2 protons) (periplasm)] } && { R_CYTBO3_4pp [cytochrome oxidase bo3 (ubiquinol-8: 4 protons) (periplasm)] } && { R_ENO [enolase] } && { R_FE3Ri [Fe(III) reduction] } && { R_FUM [fumarase] } && { R_GLYCLTDx [Glycolate dehydrogenase (NAD)] …
1040	M_12ppd-R_e	(R)-Propane-1,2-diol	1.43241	1	21	{ R_ALCD2x [alcohol dehydrogenase (ethanol)] } && { R_ALDD2y [aldehyde dehydrogenase (acetaldehyde, NADP)] } && { R_EDA [2-dehydro-3-deoxy-phosphogluconate aldolase] || R_EDD [6-phosphogluconate dehydratase] } && { R_FADRx [FAD reductase] } && { R_FLVRx [flavin reductase (NAD)] } && { R_FMNRx [FMN reductase] } && { R_FRD3 [fumarate reductase] } && { R_GLYCLTDx [Glycolate dehydrogenase (NAD)] } &&…	21	{ R_ALCD2x [alcohol dehydrogenase (ethanol)] } && { R_ALDD2y [aldehyde dehydrogenase (acetaldehyde, NADP)] } && { R_EDA [2-dehydro-3-deoxy-phosphogluconate aldolase] || R_EDD [6-phosphogluconate dehydratase] } && { R_FADRx [FAD reductase] } && { R_FLVRx [flavin reductase (NAD)] } && { R_FMNRx [FMN reductase] } && { R_FRD3 [fumarate reductase] } && { R_GLYCLTDx [Glycolate dehydrogenase (NAD)] } &&…	25	{ R_ACKr [acetate kinase] || R_PTAr [phosphotransacetylase] } && { R_ALCD2x [alcohol dehydrogenase (ethanol)] } && { R_ASPT [L-aspartase] } && { R_CYTBD2pp [cytochrome oxidase bd (menaquinol-8: 2 protons) (periplasm)] } && { R_DRPA [deoxyribose-phosphate aldolase] || R_PPM2 [phosphopentomutase 2 (deoxyribose)] } && { R_DSERDHr [D-serine dehydrogenase] || R_LSERDHr [L-serine dehydrogenase] || R_SE…	14	{ R_ACALD [acetaldehyde dehydrogenase (acetylating)] } && { R_ACKr [acetate kinase] || R_PTAr [phosphotransacetylase] } && { R_CYTBD2pp [cytochrome oxidase bd (menaquinol-8: 2 protons) (periplasm)] } && { R_EDA [2-dehydro-3-deoxy-phosphogluconate aldolase] || R_EDD [6-phosphogluconate dehydratase] } && { R_FE3Ri [Fe(III) reduction] } && { R_GLYCTO2 [Glycolate oxidase] } && { R_GND [phosphoglucona…
1371	M_12ppd-R_p	(R)-Propane-1,2-diol	1.43241	1	19	{ R_ALCD2x [alcohol dehydrogenase (ethanol)] } && { R_ALDD2y [aldehyde dehydrogenase (acetaldehyde, NADP)] } && { R_CYTBD2pp [cytochrome oxidase bd (menaquinol-8: 2 protons) (periplasm)] } && { R_FADRx [FAD reductase] } && { R_FBP [fructose-bisphosphatase] } && { R_FLVRx [flavin reductase (NAD)] } && { R_FMNRx [FMN reductase] } && { R_FRD2 [fumarate reductase] } && { R_GLYCLTDx [Glycolate dehydro…	21	{ R_ALCD2x [alcohol dehydrogenase (ethanol)] } && { R_ALDD2y [aldehyde dehydrogenase (acetaldehyde, NADP)] } && { R_DHAPT [Dihydroxyacetone phosphotransferase] } && { R_FADRx [FAD reductase] } && { R_FBA [fructose-bisphosphate aldolase] } && { R_FLVRx [flavin reductase (NAD)] } && { R_FMNRx [FMN reductase] } && { R_FRD3 [fumarate reductase] } && { R_GLXCL [glyoxalate carboligase] } && { R_GLYCLTD…	21	{ R_ALCD2x [alcohol dehydrogenase (ethanol)] } && { R_ALDD2y [aldehyde dehydrogenase (acetaldehyde, NADP)] } && { R_DHAPT [Dihydroxyacetone phosphotransferase] } && { R_FADRx [FAD reductase] } && { R_FBA [fructose-bisphosphate aldolase] } && { R_FLVRx [flavin reductase (NAD)] } && { R_FMNRx [FMN reductase] } && { R_FRD3 [fumarate reductase] } && { R_GLXCL [glyoxalate carboligase] } && { R_GLYCLTD…	17	{ R_ALCD2x [alcohol dehydrogenase (ethanol)] } && { R_ALDD2y [aldehyde dehydrogenase (acetaldehyde, NADP)] } && { R_ENO [enolase] } && { R_FADRx [FAD reductase] } && { R_FLVRx [flavin reductase (NAD)] } && { R_FMNRx [FMN reductase] } && { R_FRD3 [fumarate reductase] } && { R_GLYCLTDx [Glycolate dehydrogenase (NAD)] } && { R_HCYSMT [homocysteine S-methyltransferase] } && { R_LDH_D [D-lactate dehyd…
10	M_12ppd-S_c	(S)-Propane-1,2-diol	1.4117	1	21	{ R_ALCD2x [alcohol dehydrogenase (ethanol)] } && { R_ALDD2y [aldehyde dehydrogenase (acetaldehyde, NADP)] } && { R_FADRx [FAD reductase] } && { R_FDH4pp [formate dehydrogenase (quinone-8) (periplasm)] } && { R_FDH5pp [Formate Dehydrogenase (menaquinone-8) (periplasm)] } && { R_FLVRx [flavin reductase (NAD)] } && { R_FMNRx [FMN reductase] } && { R_GLCDpp [Glucose dehydrogenase (ubiquinone-8 as ac…	21	{ R_ALCD2x [alcohol dehydrogenase (ethanol)] } && { R_ALDD2y [aldehyde dehydrogenase (acetaldehyde, NADP)] } && { R_FADRx [FAD reductase] } && { R_FDH4pp [formate dehydrogenase (quinone-8) (periplasm)] } && { R_FDH5pp [Formate Dehydrogenase (menaquinone-8) (periplasm)] } && { R_FLVRx [flavin reductase (NAD)] } && { R_FMNRx [FMN reductase] } && { R_GLCDpp [Glucose dehydrogenase (ubiquinone-8 as ac…	no cMCS found		no cMCS found
1041	M_12ppd-S_e	(S)-Propane-1,2-diol	1.4117	1	16	{ R_ALCD2x [alcohol dehydrogenase (ethanol)] } && { R_ALDD2y [aldehyde dehydrogenase (acetaldehyde, NADP)] } && { R_FADRx [FAD reductase] } && { R_FLVRx [flavin reductase (NAD)] } && { R_FMNRx [FMN reductase] } && { R_FRD3 [fumarate reductase] } && { R_GLXCL [glyoxalate carboligase] } && { R_GLYCLTDx [Glycolate dehydrogenase (NAD)] } && { R_LDH_D [D-lactate dehydrogenase] } && { R_MDH [malate deh…	24	{ R_ALCD2x [alcohol dehydrogenase (ethanol)] } && { R_ALDD2y [aldehyde dehydrogenase (acetaldehyde, NADP)] } && { R_CYTBD2pp [cytochrome oxidase bd (menaquinol-8: 2 protons) (periplasm)] } && { R_EDA [2-dehydro-3-deoxy-phosphogluconate aldolase] || R_EDD [6-phosphogluconate dehydratase] } && { R_FADRx [FAD reductase] } && { R_FE3Ri [Fe(III) reduction] } && { R_FLVRx [flavin reductase (NAD)] } && …	24	{ R_ALCD2x [alcohol dehydrogenase (ethanol)] } && { R_ALDD2y [aldehyde dehydrogenase (acetaldehyde, NADP)] } && { R_CYTBD2pp [cytochrome oxidase bd (menaquinol-8: 2 protons) (periplasm)] } && { R_EDA [2-dehydro-3-deoxy-phosphogluconate aldolase] || R_EDD [6-phosphogluconate dehydratase] } && { R_FADRx [FAD reductase] } && { R_FE3Ri [Fe(III) reduction] } && { R_FLVRx [flavin reductase (NAD)] } && …	17	{ R_ALCD2x [alcohol dehydrogenase (ethanol)] } && { R_ALDD2y [aldehyde dehydrogenase (acetaldehyde, NADP)] } && { R_CYTBD2pp [cytochrome oxidase bd (menaquinol-8: 2 protons) (periplasm)] } && { R_FADRx [FAD reductase] } && { R_FLVRx [flavin reductase (NAD)] } && { R_FMNRx [FMN reductase] } && { R_FRD2 [fumarate reductase] } && { R_FRD3 [fumarate reductase] } && { R_GLYCLTDx [Glycolate dehydrogena…
1372	M_12ppd-S_p	(S)-Propane-1,2-diol	1.4117	1	19	{ R_ALCD2x [alcohol dehydrogenase (ethanol)] } && { R_ALDD2y [aldehyde dehydrogenase (acetaldehyde, NADP)] } && { R_ASPT [L-aspartase] } && { R_ATPS4rpp [ATP synthase (four protons for one ATP) (periplasm)] } && { R_CYTBDpp [cytochrome oxidase bd (ubiquinol-8: 2 protons) (periplasm)] } && { R_CYTBO3_4pp [cytochrome oxidase bo3 (ubiquinol-8: 4 protons) (periplasm)] } && { R_FADRx [FAD reductase] }…	24	{ R_ACALD [acetaldehyde dehydrogenase (acetylating)] } && { R_DURIPP [deoxyuridine phosphorylase] } && { R_EDA [2-dehydro-3-deoxy-phosphogluconate aldolase] || R_EDD [6-phosphogluconate dehydratase] } && { R_FADRx [FAD reductase] } && { R_FBA3 [Sedoheptulose 1,7-bisphosphate D-glyceraldehyde-3-phosphate-lyase] || R_PFK_3 [phosphofructokinase (s7p)] } && { R_FLVRx [flavin reductase (NAD)] } && { R…	25	{ R_ACALD [acetaldehyde dehydrogenase (acetylating)] } && { R_CYTBD2pp [cytochrome oxidase bd (menaquinol-8: 2 protons) (periplasm)] } && { R_DRPA [deoxyribose-phosphate aldolase] || R_PPM2 [phosphopentomutase 2 (deoxyribose)] } && { R_FADRx [FAD reductase] } && { R_FBA3 [Sedoheptulose 1,7-bisphosphate D-glyceraldehyde-3-phosphate-lyase] || R_PFK_3 [phosphofructokinase (s7p)] } && { R_FLVRx [flav…	17	{ R_ACALD [acetaldehyde dehydrogenase (acetylating)] } && { R_ALCD2x [alcohol dehydrogenase (ethanol)] } && { R_CYTBD2pp [cytochrome oxidase bd (menaquinol-8: 2 protons) (periplasm)] } && { R_FADRx [FAD reductase] } && { R_FLVRx [flavin reductase (NAD)] } && { R_FMNRx [FMN reductase] } && { R_FRD2 [fumarate reductase] } && { R_FRD3 [fumarate reductase] } && { R_GLXCL [glyoxalate carboligase] } &&…
11	M_13dpg_c	3-Phospho-D-glyceroyl_phosphate	2.00198	1	4	{ R_HCYSMT [homocysteine S-methyltransferase] } && { R_PGCD [phosphoglycerate dehydrogenase] || R_PSERT [phosphoserine transaminase] || R_PSP_L [phosphoserine phosphatase (L-serine)] } && { R_PGM [phosphoglycerate mutase] } && { R_TPI [triose-phosphate isomerase] }	4	{ R_HCYSMT [homocysteine S-methyltransferase] } && { R_PGCD [phosphoglycerate dehydrogenase] || R_PSERT [phosphoserine transaminase] || R_PSP_L [phosphoserine phosphatase (L-serine)] } && { R_PGM [phosphoglycerate mutase] } && { R_TPI [triose-phosphate isomerase] }	8	{ R_DRPA [deoxyribose-phosphate aldolase] || R_PPM2 [phosphopentomutase 2 (deoxyribose)] } && { R_EDA [2-dehydro-3-deoxy-phosphogluconate aldolase] || R_EDD [6-phosphogluconate dehydratase] } && { R_FBP [fructose-bisphosphatase] } && { R_GLYCDx [Glycerol dehydrogenase] } && { R_HCYSMT [homocysteine S-methyltransferase] } && { R_MGSA [methylglyoxal synthase] } && { R_PGK [phosphoglycerate kinase] …	6	{ R_DRPA [deoxyribose-phosphate aldolase] || R_PPM2 [phosphopentomutase 2 (deoxyribose)] } && { R_EDA [2-dehydro-3-deoxy-phosphogluconate aldolase] || R_EDD [6-phosphogluconate dehydratase] } && { R_G6PDH2r [glucose 6-phosphate dehydrogenase] || R_PGL [6-phosphogluconolactonase] } && { R_HCYSMT [homocysteine S-methyltransferase] } && { R_MGSA [methylglyoxal synthase] } && { R_PGK [phosphoglycerat…
12	M_14dhncoa_c	1,4-dihydroxy-2-napthoyl-CoA	0.149454	1	13	{ R_AGM3PH [N-Acetyl-D-glucosamine(anhydrous)N-Acetylmuramyl-tripeptide beta -1,4-N-acetylglucosaminidase] } && { R_AGM4PH [N-Acetyl-D-glucosamine(anhydrous)N-Acetylmuramyl-tetrapeptide beta -1,4-N-acetylglucosaminidase] } && { R_AGMH [N-Acetyl-D-glucosamine(anhydrous)N-Acetylmuramyl beta -1,4-N-acetylglucosaminidase] } && { R_FBA [fructose-bisphosphate aldolase] } && { R_G6PDH2r [glucose 6-phosp…	13	{ R_AGM3PH [N-Acetyl-D-glucosamine(anhydrous)N-Acetylmuramyl-tripeptide beta -1,4-N-acetylglucosaminidase] } && { R_AGM4PH [N-Acetyl-D-glucosamine(anhydrous)N-Acetylmuramyl-tetrapeptide beta -1,4-N-acetylglucosaminidase] } && { R_AGMH [N-Acetyl-D-glucosamine(anhydrous)N-Acetylmuramyl beta -1,4-N-acetylglucosaminidase] } && { R_FBA [fructose-bisphosphate aldolase] } && { R_G6PDH2r [glucose 6-phosp…	13	{ R_AGM3PH [N-Acetyl-D-glucosamine(anhydrous)N-Acetylmuramyl-tripeptide beta -1,4-N-acetylglucosaminidase] } && { R_AGM4PH [N-Acetyl-D-glucosamine(anhydrous)N-Acetylmuramyl-tetrapeptide beta -1,4-N-acetylglucosaminidase] } && { R_AGMH [N-Acetyl-D-glucosamine(anhydrous)N-Acetylmuramyl beta -1,4-N-acetylglucosaminidase] } && { R_FBA [fructose-bisphosphate aldolase] } && { R_G6PDH2r [glucose 6-phosp…	11	{ R_ACGAMK [N-acetylglucosamine kinase] || R_ACM6PH [N-acetylmuramate 6-phosphate hydrolase] || R_AGDC [N-acetylglucosamine-6-phosphate deacetylase] || R_ANHMK [1,6-anhydrous-N-Acetylmuramate kinase] } && { R_FBA [fructose-bisphosphate aldolase] } && { R_G6PDH2r [glucose 6-phosphate dehydrogenase] || R_PGL [6-phosphogluconolactonase] } && { R_GLYCDx [Glycerol dehydrogenase] } && { R_HCYSMT [homoc…
14	M_15dap_c	1,5-Diaminopentane	0.798195	1	12	{ R_ABTA [4-aminobutyrate transaminase] } && { R_ETHAAL [Ethanolamine ammonia-lyase] } && { R_GND [phosphogluconate dehydrogenase] } && { R_LDH_D [D-lactate dehydrogenase] } && { R_MTHFC [methenyltetrahydrofolate cyclohydrolase] || R_MTHFD [methylenetetrahydrofolate dehydrogenase (NADP)] } && { R_PDH [pyruvate dehydrogenase] } && { R_PFL [pyruvate formate lyase] } && { R_POR5 [pyruvate synthase] …	12	{ R_ABTA [4-aminobutyrate transaminase] } && { R_ETHAAL [Ethanolamine ammonia-lyase] } && { R_GND [phosphogluconate dehydrogenase] } && { R_LDH_D [D-lactate dehydrogenase] } && { R_MTHFC [methenyltetrahydrofolate cyclohydrolase] || R_MTHFD [methylenetetrahydrofolate dehydrogenase (NADP)] } && { R_PDH [pyruvate dehydrogenase] } && { R_PFL [pyruvate formate lyase] } && { R_POR5 [pyruvate synthase] …	28	{ R_ACALD [acetaldehyde dehydrogenase (acetylating)] } && { R_ACKr [acetate kinase] || R_PTAr [phosphotransacetylase] } && { R_ALAGLUE [L-alanyl-gamma-glutamate epimerase] || R_LADGMDH [L-alanyl-gamma-D-glutamyl-meso-diaminopimelate hydrolase] || R_LALGP [L-alanyl-gamma-L-glutamate peptidase] } && { R_ALDD2y [aldehyde dehydrogenase (acetaldehyde, NADP)] } && { R_AST [Arginine succinyltransferase]…	18	{ R_ABTA [4-aminobutyrate transaminase] } && { R_ACALD [acetaldehyde dehydrogenase (acetylating)] } && { R_ACGAMK [N-acetylglucosamine kinase] || R_ACM6PH [N-acetylmuramate 6-phosphate hydrolase] || R_AGDC [N-acetylglucosamine-6-phosphate deacetylase] || R_ANHMK [1,6-anhydrous-N-Acetylmuramate kinase] } && { R_ACKr [acetate kinase] || R_PTAr [phosphotransacetylase] } && { R_AST [Arginine succinyl…
1043	M_15dap_e	1,5-Diaminopentane	0.78637	1	26	{ R_ABTA [4-aminobutyrate transaminase] } && { R_ACALD [acetaldehyde dehydrogenase (acetylating)] } && { R_ACGAMK [N-acetylglucosamine kinase] || R_ACM6PH [N-acetylmuramate 6-phosphate hydrolase] || R_AGDC [N-acetylglucosamine-6-phosphate deacetylase] || R_ANHMK [1,6-anhydrous-N-Acetylmuramate kinase] } && { R_ACKr [acetate kinase] || R_PTAr [phosphotransacetylase] } && { R_ADPT [adenine phosphor…	26	{ R_ABTA [4-aminobutyrate transaminase] } && { R_ACALD [acetaldehyde dehydrogenase (acetylating)] } && { R_ACGAMK [N-acetylglucosamine kinase] || R_ACM6PH [N-acetylmuramate 6-phosphate hydrolase] || R_AGDC [N-acetylglucosamine-6-phosphate deacetylase] || R_ANHMK [1,6-anhydrous-N-Acetylmuramate kinase] } && { R_ACKr [acetate kinase] || R_PTAr [phosphotransacetylase] } && { R_ADPT [adenine phosphor…	26	{ R_ABTA [4-aminobutyrate transaminase] } && { R_ACALD [acetaldehyde dehydrogenase (acetylating)] } && { R_ACGAMK [N-acetylglucosamine kinase] || R_ACM6PH [N-acetylmuramate 6-phosphate hydrolase] || R_AGDC [N-acetylglucosamine-6-phosphate deacetylase] || R_ANHMK [1,6-anhydrous-N-Acetylmuramate kinase] } && { R_ACKr [acetate kinase] || R_PTAr [phosphotransacetylase] } && { R_ADPT [adenine phosphor…	18	{ R_ABTA [4-aminobutyrate transaminase] } && { R_ACALD [acetaldehyde dehydrogenase (acetylating)] } && { R_ACGAMK [N-acetylglucosamine kinase] || R_ACM6PH [N-acetylmuramate 6-phosphate hydrolase] || R_AGDC [N-acetylglucosamine-6-phosphate deacetylase] || R_ANHMK [1,6-anhydrous-N-Acetylmuramate kinase] } && { R_ACKr [acetate kinase] || R_PTAr [phosphotransacetylase] } && { R_ALDD2y [aldehyde dehyd…
1374	M_15dap_p	1,5-Diaminopentane	0.78637	1	17	{ R_ABTA [4-aminobutyrate transaminase] } && { R_ACALD [acetaldehyde dehydrogenase (acetylating)] } && { R_ACGAMK [N-acetylglucosamine kinase] || R_ACM6PH [N-acetylmuramate 6-phosphate hydrolase] || R_AGDC [N-acetylglucosamine-6-phosphate deacetylase] || R_ANHMK [1,6-anhydrous-N-Acetylmuramate kinase] } && { R_ACKr [acetate kinase] || R_PTAr [phosphotransacetylase] } && { R_AST [Arginine succinyl…	17	{ R_ABTA [4-aminobutyrate transaminase] } && { R_ACALD [acetaldehyde dehydrogenase (acetylating)] } && { R_ACGAMK [N-acetylglucosamine kinase] || R_ACM6PH [N-acetylmuramate 6-phosphate hydrolase] || R_AGDC [N-acetylglucosamine-6-phosphate deacetylase] || R_ANHMK [1,6-anhydrous-N-Acetylmuramate kinase] } && { R_ACKr [acetate kinase] || R_PTAr [phosphotransacetylase] } && { R_AST [Arginine succinyl…	19	{ R_ABTA [4-aminobutyrate transaminase] } && { R_ACALD [acetaldehyde dehydrogenase (acetylating)] } && { R_ACGAMK [N-acetylglucosamine kinase] || R_ACM6PH [N-acetylmuramate 6-phosphate hydrolase] || R_AGDC [N-acetylglucosamine-6-phosphate deacetylase] || R_ANHMK [1,6-anhydrous-N-Acetylmuramate kinase] } && { R_ACKr [acetate kinase] || R_PTAr [phosphotransacetylase] } && { R_AST [Arginine succinyl…	19	{ R_ABTA [4-aminobutyrate transaminase] } && { R_ACGAMK [N-acetylglucosamine kinase] || R_ACM6PH [N-acetylmuramate 6-phosphate hydrolase] || R_AGDC [N-acetylglucosamine-6-phosphate deacetylase] || R_ANHMK [1,6-anhydrous-N-Acetylmuramate kinase] } && { R_ACKr [acetate kinase] || R_PTAr [phosphotransacetylase] } && { R_ALDD2x [aldehyde dehydrogenase (acetaldehyde, NAD)] } && { R_ALDD2y [aldehyde de…
1375	M_1agpe120_p	1-Acyl-sn-glycero-3-phosphoethanolamine_(n-C12:0)	0.253307	1	22	{ R_ABTA [4-aminobutyrate transaminase] } && { R_ACALD [acetaldehyde dehydrogenase (acetylating)] } && { R_ACGAMK [N-acetylglucosamine kinase] || R_ACM6PH [N-acetylmuramate 6-phosphate hydrolase] || R_AGDC [N-acetylglucosamine-6-phosphate deacetylase] || R_ANHMK [1,6-anhydrous-N-Acetylmuramate kinase] } && { R_ACKr [acetate kinase] || R_PTAr [phosphotransacetylase] } && { R_AST [Arginine succinyl…	22	{ R_ABTA [4-aminobutyrate transaminase] } && { R_ACALD [acetaldehyde dehydrogenase (acetylating)] } && { R_ACGAMK [N-acetylglucosamine kinase] || R_ACM6PH [N-acetylmuramate 6-phosphate hydrolase] || R_AGDC [N-acetylglucosamine-6-phosphate deacetylase] || R_ANHMK [1,6-anhydrous-N-Acetylmuramate kinase] } && { R_ACKr [acetate kinase] || R_PTAr [phosphotransacetylase] } && { R_AST [Arginine succinyl…	22	{ R_ABTA [4-aminobutyrate transaminase] } && { R_ACALD [acetaldehyde dehydrogenase (acetylating)] } && { R_ACGAMK [N-acetylglucosamine kinase] || R_ACM6PH [N-acetylmuramate 6-phosphate hydrolase] || R_AGDC [N-acetylglucosamine-6-phosphate deacetylase] || R_ANHMK [1,6-anhydrous-N-Acetylmuramate kinase] } && { R_ACKr [acetate kinase] || R_PTAr [phosphotransacetylase] } && { R_AST [Arginine succinyl…	19	{ R_ABTA [4-aminobutyrate transaminase] } && { R_ACALD [acetaldehyde dehydrogenase (acetylating)] } && { R_ACGAMK [N-acetylglucosamine kinase] || R_ACM6PH [N-acetylmuramate 6-phosphate hydrolase] || R_AGDC [N-acetylglucosamine-6-phosphate deacetylase] || R_ANHMK [1,6-anhydrous-N-Acetylmuramate kinase] } && { R_ACKr [acetate kinase] || R_PTAr [phosphotransacetylase] } && { R_AST [Arginine succinyl…
1376	M_1agpe140_p	1-Acyl-sn-glycero-3-phosphoethanolamine_(n-C14:0)	0.226263	1	22	{ R_ABTA [4-aminobutyrate transaminase] } && { R_ACALD [acetaldehyde dehydrogenase (acetylating)] } && { R_ACKr [acetate kinase] || R_PTAr [phosphotransacetylase] } && { R_AKGDH [2-Oxogluterate dehydrogenase] } && { R_CBMKr [Carbamate kinase] } && { R_CBPS [carbamoyl-phosphate synthase (glutamine-hydrolysing)] } && { R_CITL [Citrate lyase] } && { R_GLYAT [glycine C-acetyltransferase] } && { R_GND…	22	{ R_ABTA [4-aminobutyrate transaminase] } && { R_ACALD [acetaldehyde dehydrogenase (acetylating)] } && { R_ACKr [acetate kinase] || R_PTAr [phosphotransacetylase] } && { R_AKGDH [2-Oxogluterate dehydrogenase] } && { R_CBMKr [Carbamate kinase] } && { R_CBPS [carbamoyl-phosphate synthase (glutamine-hydrolysing)] } && { R_CITL [Citrate lyase] } && { R_GLYAT [glycine C-acetyltransferase] } && { R_GND…	28	{ R_3HAD140 [3-hydroxyacyl-[acyl-carrier-protein] dehydratase (n-C14:0)] } && { R_ABTA [4-aminobutyrate transaminase] } && { R_ACACT6r [acetyl-CoA C-acyltransferase (dodecanoyl-CoA) (r)] || R_ECOAH6 [3-hydroxyacyl-CoA dehydratase (3-hydroxytetradecanoyl-CoA)] || R_HACD6 [3-hydroxyacyl-CoA dehydrogenase (3-oxotetradecanoyl-CoA)] } && { R_ACALD [acetaldehyde dehydrogenase (acetylating)] } && { R_AC…	18	{ R_ABTA [4-aminobutyrate transaminase] } && { R_ACALD [acetaldehyde dehydrogenase (acetylating)] } && { R_ACKr [acetate kinase] || R_PTAr [phosphotransacetylase] } && { R_AST [Arginine succinyltransferase] || R_SADH [Succinylarginine dihydrolase] || R_SGDS [Succinylglutamate desuccinylase] || R_SGSAD [Succinylglutamic semialdehyde dehydrogenase] || R_SOTA [Succinylornithine transaminase] } && { …
1377	M_1agpe141_p	1-Acyl-sn-glycero-3-phosphoethanolamine_(n-C14:1)	0.229117	1	27	{ R_ABUTD [Aminobutyraldehyde dehydrogenase] || R_PTRCTA [Putrescine Transaminase] } && { R_ACGAMK [N-acetylglucosamine kinase] || R_ACM6PH [N-acetylmuramate 6-phosphate hydrolase] || R_AGDC [N-acetylglucosamine-6-phosphate deacetylase] || R_ANHMK [1,6-anhydrous-N-Acetylmuramate kinase] } && { R_ACKr [acetate kinase] || R_PTAr [phosphotransacetylase] } && { R_ADPT [adenine phosphoribosyltransfera…	29	{ R_ACALD [acetaldehyde dehydrogenase (acetylating)] } && { R_ACKr [acetate kinase] || R_PTAr [phosphotransacetylase] } && { R_AGMH [N-Acetyl-D-glucosamine(anhydrous)N-Acetylmuramyl beta -1,4-N-acetylglucosaminidase] } && { R_AM3PA [anhydrous-N-Acetylmuramyl-tripeptide amidase] } && { R_AST [Arginine succinyltransferase] || R_SADH [Succinylarginine dihydrolase] || R_SGDS [Succinylglutamate desucc…	29	{ R_ACALD [acetaldehyde dehydrogenase (acetylating)] } && { R_ACKr [acetate kinase] || R_PTAr [phosphotransacetylase] } && { R_AGMH [N-Acetyl-D-glucosamine(anhydrous)N-Acetylmuramyl beta -1,4-N-acetylglucosaminidase] } && { R_AM3PA [anhydrous-N-Acetylmuramyl-tripeptide amidase] } && { R_AST [Arginine succinyltransferase] || R_SADH [Succinylarginine dihydrolase] || R_SGDS [Succinylglutamate desucc…	15	{ R_ABTA [4-aminobutyrate transaminase] } && { R_ACALD [acetaldehyde dehydrogenase (acetylating)] } && { R_ACGAMK [N-acetylglucosamine kinase] || R_ACM6PH [N-acetylmuramate 6-phosphate hydrolase] || R_AGDC [N-acetylglucosamine-6-phosphate deacetylase] || R_ANHMK [1,6-anhydrous-N-Acetylmuramate kinase] } && { R_ACKr [acetate kinase] || R_PTAr [phosphotransacetylase] } && { R_AKGDH [2-Oxogluterate …
1378	M_1agpe160_p	1-Acyl-sn-glycero-3-phosphoethanolamine_(n-C16:0)	0.204437	1	18	{ R_ALCD2x [alcohol dehydrogenase (ethanol)] } && { R_ALDD2y [aldehyde dehydrogenase (acetaldehyde, NADP)] } && { R_FADRx [FAD reductase] } && { R_FBP [fructose-bisphosphatase] } && { R_FLVRx [flavin reductase (NAD)] } && { R_FMNRx [FMN reductase] } && { R_FRD3 [fumarate reductase] } && { R_GLXCL [glyoxalate carboligase] } && { R_GLYCLTDx [Glycolate dehydrogenase (NAD)] } && { R_HCYSMT [homocyste…	18	{ R_ALCD2x [alcohol dehydrogenase (ethanol)] } && { R_ALDD2y [aldehyde dehydrogenase (acetaldehyde, NADP)] } && { R_FADRx [FAD reductase] } && { R_FBP [fructose-bisphosphatase] } && { R_FLVRx [flavin reductase (NAD)] } && { R_FMNRx [FMN reductase] } && { R_FRD3 [fumarate reductase] } && { R_GLXCL [glyoxalate carboligase] } && { R_GLYCLTDx [Glycolate dehydrogenase (NAD)] } && { R_HCYSMT [homocyste…	18	{ R_ALCD2x [alcohol dehydrogenase (ethanol)] } && { R_ALDD2y [aldehyde dehydrogenase (acetaldehyde, NADP)] } && { R_FADRx [FAD reductase] } && { R_FBP [fructose-bisphosphatase] } && { R_FLVRx [flavin reductase (NAD)] } && { R_FMNRx [FMN reductase] } && { R_FRD3 [fumarate reductase] } && { R_GLXCL [glyoxalate carboligase] } && { R_GLYCLTDx [Glycolate dehydrogenase (NAD)] } && { R_HCYSMT [homocyste…	17	{ R_ALCD2x [alcohol dehydrogenase (ethanol)] } && { R_ALDD2y [aldehyde dehydrogenase (acetaldehyde, NADP)] } && { R_FADRx [FAD reductase] } && { R_FLVRx [flavin reductase (NAD)] } && { R_FMNRx [FMN reductase] } && { R_FRD3 [fumarate reductase] } && { R_GLXCL [glyoxalate carboligase] } && { R_GLYCLTDx [Glycolate dehydrogenase (NAD)] } && { R_HCYSMT [homocysteine S-methyltransferase] } && { R_LDH_D…
1379	M_1agpe161_p	1-Acyl-sn-glycero-3-phosphoethanolamine_(n-C16:1)	0.206764	1	24	{ R_ACACT5r [acetyl-CoA C-acyltransferase (decanoyl-CoA) (r)] || R_ACOAD5f [acyl-CoA dehydrogenase (dodecanoyl-CoA)] || R_ECOAH5 [3-hydroxyacyl-CoA dehydratase (3-hydroxydodecanoyl-CoA)] || R_HACD5 [3-hydroxyacyl-CoA dehydrogenase (3-oxododecanoyl-CoA)] } && { R_ACKr [acetate kinase] || R_PTAr [phosphotransacetylase] } && { R_ALCD2x [alcohol dehydrogenase (ethanol)] } && { R_ALDD2y [aldehyde dehy…	25	{ R_ABUTD [Aminobutyraldehyde dehydrogenase] || R_PTRCTA [Putrescine Transaminase] } && { R_ACALD [acetaldehyde dehydrogenase (acetylating)] } && { R_ACGAMK [N-acetylglucosamine kinase] || R_ACM6PH [N-acetylmuramate 6-phosphate hydrolase] || R_AGDC [N-acetylglucosamine-6-phosphate deacetylase] || R_ANHMK [1,6-anhydrous-N-Acetylmuramate kinase] } && { R_ACKr [acetate kinase] || R_PTAr [phosphotran…	26	{ R_ABUTD [Aminobutyraldehyde dehydrogenase] || R_PTRCTA [Putrescine Transaminase] } && { R_ACALD [acetaldehyde dehydrogenase (acetylating)] } && { R_ACGAMK [N-acetylglucosamine kinase] || R_ACM6PH [N-acetylmuramate 6-phosphate hydrolase] || R_AGDC [N-acetylglucosamine-6-phosphate deacetylase] || R_ANHMK [1,6-anhydrous-N-Acetylmuramate kinase] } && { R_ACKr [acetate kinase] || R_PTAr [phosphotran…	15	{ R_ABTA [4-aminobutyrate transaminase] } && { R_ACALD [acetaldehyde dehydrogenase (acetylating)] } && { R_ACGAMK [N-acetylglucosamine kinase] || R_ACM6PH [N-acetylmuramate 6-phosphate hydrolase] || R_AGDC [N-acetylglucosamine-6-phosphate deacetylase] || R_ANHMK [1,6-anhydrous-N-Acetylmuramate kinase] } && { R_ACKr [acetate kinase] || R_PTAr [phosphotransacetylase] } && { R_AKGDH [2-Oxogluterate …
1380	M_1agpe180_p	1-Acyl-sn-glycero-3-phosphoethanolamine_(n-C18:0)	0.186452	1	22	{ R_ACACT5r [acetyl-CoA C-acyltransferase (decanoyl-CoA) (r)] || R_ACOAD5f [acyl-CoA dehydrogenase (dodecanoyl-CoA)] || R_ECOAH5 [3-hydroxyacyl-CoA dehydratase (3-hydroxydodecanoyl-CoA)] || R_HACD5 [3-hydroxyacyl-CoA dehydrogenase (3-oxododecanoyl-CoA)] } && { R_ALCD2x [alcohol dehydrogenase (ethanol)] } && { R_ALDD2y [aldehyde dehydrogenase (acetaldehyde, NADP)] } && { R_CYTBD2pp [cytochrome oxi…	24	{ R_ACALD [acetaldehyde dehydrogenase (acetylating)] } && { R_ACGAMK [N-acetylglucosamine kinase] || R_ACM6PH [N-acetylmuramate 6-phosphate hydrolase] || R_AGDC [N-acetylglucosamine-6-phosphate deacetylase] || R_ANHMK [1,6-anhydrous-N-Acetylmuramate kinase] } && { R_ACKr [acetate kinase] || R_PTAr [phosphotransacetylase] } && { R_ATHRDHr [L-allo-threonine dehydrogenase] || R_THRA2i [L-allo-Threon…	24	{ R_ACALD [acetaldehyde dehydrogenase (acetylating)] } && { R_ACGAMK [N-acetylglucosamine kinase] || R_ACM6PH [N-acetylmuramate 6-phosphate hydrolase] || R_AGDC [N-acetylglucosamine-6-phosphate deacetylase] || R_ANHMK [1,6-anhydrous-N-Acetylmuramate kinase] } && { R_ACKr [acetate kinase] || R_PTAr [phosphotransacetylase] } && { R_ATHRDHr [L-allo-threonine dehydrogenase] || R_THRA2i [L-allo-Threon…	19	{ R_ABTA [4-aminobutyrate transaminase] } && { R_ACALD [acetaldehyde dehydrogenase (acetylating)] } && { R_ACGAMK [N-acetylglucosamine kinase] || R_ACM6PH [N-acetylmuramate 6-phosphate hydrolase] || R_AGDC [N-acetylglucosamine-6-phosphate deacetylase] || R_ANHMK [1,6-anhydrous-N-Acetylmuramate kinase] } && { R_ACKr [acetate kinase] || R_PTAr [phosphotransacetylase] } && { R_AST [Arginine succinyl…
1381	M_1agpe181_p	1-Acyl-sn-glycero-3-phosphoethanolamine_(n-C18:1)	0.188385	1	20	{ R_ACALD [acetaldehyde dehydrogenase (acetylating)] } && { R_CYTBO3_4pp [cytochrome oxidase bo3 (ubiquinol-8: 4 protons) (periplasm)] } && { R_DRPA [deoxyribose-phosphate aldolase] || R_PPM2 [phosphopentomutase 2 (deoxyribose)] } && { R_FDH4pp [formate dehydrogenase (quinone-8) (periplasm)] } && { R_FDH5pp [Formate Dehydrogenase (menaquinone-8) (periplasm)] } && { R_FE3Ri [Fe(III) reduction] } &…	20	{ R_ACALD [acetaldehyde dehydrogenase (acetylating)] } && { R_DRPA [deoxyribose-phosphate aldolase] || R_PPM2 [phosphopentomutase 2 (deoxyribose)] } && { R_FADRx [FAD reductase] } && { R_FLVRx [flavin reductase (NAD)] } && { R_FMNRx [FMN reductase] } && { R_FRD3 [fumarate reductase] } && { R_FUM [fumarase] } && { R_GLCDpp [Glucose dehydrogenase (ubiquinone-8 as acceptor) (periplasm)] || R_GNK [gl…	21	{ R_ACALD [acetaldehyde dehydrogenase (acetylating)] } && { R_DRPA [deoxyribose-phosphate aldolase] || R_PPM2 [phosphopentomutase 2 (deoxyribose)] } && { R_ETHAAL [Ethanolamine ammonia-lyase] } && { R_FADRx [FAD reductase] } && { R_FLVRx [flavin reductase (NAD)] } && { R_FMNRx [FMN reductase] } && { R_FRD3 [fumarate reductase] } && { R_FUM [fumarase] } && { R_GLCDpp [Glucose dehydrogenase (ubiqui…	17	{ R_ACALD [acetaldehyde dehydrogenase (acetylating)] } && { R_CYTBDpp [cytochrome oxidase bd (ubiquinol-8: 2 protons) (periplasm)] } && { R_CYTBO3_4pp [cytochrome oxidase bo3 (ubiquinol-8: 4 protons) (periplasm)] } && { R_DRPA [deoxyribose-phosphate aldolase] || R_PPM2 [phosphopentomutase 2 (deoxyribose)] } && { R_FADRx [FAD reductase] } && { R_FLVRx [flavin reductase (NAD)] } && { R_FMNRx [FMN r…
1382	M_1agpg120_p	1-Acyl-sn-glycero-3-phosphoglycerol_(n-C12:0)	0.243545	1	11	{ R_DURIPP [deoxyuridine phosphorylase] } && { R_EDA [2-dehydro-3-deoxy-phosphogluconate aldolase] || R_EDD [6-phosphogluconate dehydratase] } && { R_FLDR2 [flavodoxin reductase (NADPH)] } && { R_GND [phosphogluconate dehydrogenase] } && { R_ICL [Isocitrate lyase] } && { R_MGSA [methylglyoxal synthase] } && { R_NTD12 [5'-nucleotidase (dIMP)] || R_NTPP10 [Nucleoside triphosphate pyrophosphorylase …	11	{ R_DURIPP [deoxyuridine phosphorylase] } && { R_EDA [2-dehydro-3-deoxy-phosphogluconate aldolase] || R_EDD [6-phosphogluconate dehydratase] } && { R_FLDR2 [flavodoxin reductase (NADPH)] } && { R_GND [phosphogluconate dehydrogenase] } && { R_ICL [Isocitrate lyase] } && { R_MGSA [methylglyoxal synthase] } && { R_NTD12 [5'-nucleotidase (dIMP)] || R_NTPP10 [Nucleoside triphosphate pyrophosphorylase …	11	{ R_DURIPP [deoxyuridine phosphorylase] } && { R_EDA [2-dehydro-3-deoxy-phosphogluconate aldolase] || R_EDD [6-phosphogluconate dehydratase] } && { R_FLDR2 [flavodoxin reductase (NADPH)] } && { R_GND [phosphogluconate dehydrogenase] } && { R_ICL [Isocitrate lyase] } && { R_MGSA [methylglyoxal synthase] } && { R_NTD12 [5'-nucleotidase (dIMP)] || R_NTPP10 [Nucleoside triphosphate pyrophosphorylase …	10	{ R_DURIPP [deoxyuridine phosphorylase] } && { R_EDA [2-dehydro-3-deoxy-phosphogluconate aldolase] || R_EDD [6-phosphogluconate dehydratase] } && { R_FLDR2 [flavodoxin reductase (NADPH)] } && { R_GND [phosphogluconate dehydrogenase] } && { R_ICL [Isocitrate lyase] } && { R_MGSA [methylglyoxal synthase] } && { R_RNDR1b [ribonucleoside-diphosphate reductase (ADP) (glutaredoxin)] } && { R_RNDR2b [ri…
1383	M_1agpg140_p	1-Acyl-sn-glycero-3-phosphoglycerol_(n-C14:0)	0.218694	1	21	{ R_ACALD [acetaldehyde dehydrogenase (acetylating)] } && { R_ATHRDHr [L-allo-threonine dehydrogenase] || R_THRA2i [L-allo-Threonine Aldolase] } && { R_DRPA [deoxyribose-phosphate aldolase] || R_PPM2 [phosphopentomutase 2 (deoxyribose)] } && { R_FADRx [FAD reductase] } && { R_FBA [fructose-bisphosphate aldolase] } && { R_FLVRx [flavin reductase (NAD)] } && { R_FMNRx [FMN reductase] } && { R_GLXCL…	21	{ R_ACALD [acetaldehyde dehydrogenase (acetylating)] } && { R_ATHRDHr [L-allo-threonine dehydrogenase] || R_THRA2i [L-allo-Threonine Aldolase] } && { R_DRPA [deoxyribose-phosphate aldolase] || R_PPM2 [phosphopentomutase 2 (deoxyribose)] } && { R_FADRx [FAD reductase] } && { R_FBA [fructose-bisphosphate aldolase] } && { R_FLVRx [flavin reductase (NAD)] } && { R_FMNRx [FMN reductase] } && { R_GLXCL…	21	{ R_ACALD [acetaldehyde dehydrogenase (acetylating)] } && { R_ATHRDHr [L-allo-threonine dehydrogenase] || R_THRA2i [L-allo-Threonine Aldolase] } && { R_DRPA [deoxyribose-phosphate aldolase] || R_PPM2 [phosphopentomutase 2 (deoxyribose)] } && { R_FADRx [FAD reductase] } && { R_FBA [fructose-bisphosphate aldolase] } && { R_FLVRx [flavin reductase (NAD)] } && { R_FMNRx [FMN reductase] } && { R_GLXCL…	16	{ R_ACALD [acetaldehyde dehydrogenase (acetylating)] } && { R_ALCD2x [alcohol dehydrogenase (ethanol)] } && { R_CYTBDpp [cytochrome oxidase bd (ubiquinol-8: 2 protons) (periplasm)] } && { R_CYTBO3_4pp [cytochrome oxidase bo3 (ubiquinol-8: 4 protons) (periplasm)] } && { R_FADRx [FAD reductase] } && { R_FLVRx [flavin reductase (NAD)] } && { R_FMNRx [FMN reductase] } && { R_FRD3 [fumarate reductase]…
1384	M_1agpg141_p	1-Acyl-sn-glycero-3-phosphoglycerol_(n-C14:1)	0.221863	1	16	{ R_ALCD2x [alcohol dehydrogenase (ethanol)] } && { R_ALDD2y [aldehyde dehydrogenase (acetaldehyde, NADP)] } && { R_CYTBDpp [cytochrome oxidase bd (ubiquinol-8: 2 protons) (periplasm)] } && { R_CYTBO3_4pp [cytochrome oxidase bo3 (ubiquinol-8: 4 protons) (periplasm)] } && { R_FADRx [FAD reductase] } && { R_FLVRx [flavin reductase (NAD)] } && { R_FMNRx [FMN reductase] } && { R_GLYCLTDx [Glycolate d…	16	{ R_ALCD2x [alcohol dehydrogenase (ethanol)] } && { R_ALDD2y [aldehyde dehydrogenase (acetaldehyde, NADP)] } && { R_CYTBDpp [cytochrome oxidase bd (ubiquinol-8: 2 protons) (periplasm)] } && { R_CYTBO3_4pp [cytochrome oxidase bo3 (ubiquinol-8: 4 protons) (periplasm)] } && { R_FADRx [FAD reductase] } && { R_FLVRx [flavin reductase (NAD)] } && { R_FMNRx [FMN reductase] } && { R_GLYCLTDx [Glycolate d…	16	{ R_ALCD2x [alcohol dehydrogenase (ethanol)] } && { R_ALDD2y [aldehyde dehydrogenase (acetaldehyde, NADP)] } && { R_CYTBDpp [cytochrome oxidase bd (ubiquinol-8: 2 protons) (periplasm)] } && { R_CYTBO3_4pp [cytochrome oxidase bo3 (ubiquinol-8: 4 protons) (periplasm)] } && { R_FADRx [FAD reductase] } && { R_FLVRx [flavin reductase (NAD)] } && { R_FMNRx [FMN reductase] } && { R_GLYCLTDx [Glycolate d…	16	{ R_ALCD2x [alcohol dehydrogenase (ethanol)] } && { R_ALDD2y [aldehyde dehydrogenase (acetaldehyde, NADP)] } && { R_CYTBDpp [cytochrome oxidase bd (ubiquinol-8: 2 protons) (periplasm)] } && { R_CYTBO3_4pp [cytochrome oxidase bo3 (ubiquinol-8: 4 protons) (periplasm)] } && { R_FADRx [FAD reductase] } && { R_FLVRx [flavin reductase (NAD)] } && { R_FMNRx [FMN reductase] } && { R_GLYCLTDx [Glycolate d…
1385	M_1agpg160_p	1-Acyl-sn-glycero-3-phosphoglycerol_(n-C16:0)	0.198444	1	18	{ R_ACALD [acetaldehyde dehydrogenase (acetylating)] } && { R_ACGAMK [N-acetylglucosamine kinase] || R_ACM6PH [N-acetylmuramate 6-phosphate hydrolase] || R_AGDC [N-acetylglucosamine-6-phosphate deacetylase] || R_ANHMK [1,6-anhydrous-N-Acetylmuramate kinase] } && { R_ACKr [acetate kinase] || R_PTAr [phosphotransacetylase] } && { R_CITL [Citrate lyase] } && { R_FUM [fumarase] } && { R_GLCDpp [Gluco…	18	{ R_ACALD [acetaldehyde dehydrogenase (acetylating)] } && { R_ACGAMK [N-acetylglucosamine kinase] || R_ACM6PH [N-acetylmuramate 6-phosphate hydrolase] || R_AGDC [N-acetylglucosamine-6-phosphate deacetylase] || R_ANHMK [1,6-anhydrous-N-Acetylmuramate kinase] } && { R_ACKr [acetate kinase] || R_PTAr [phosphotransacetylase] } && { R_CITL [Citrate lyase] } && { R_FUM [fumarase] } && { R_GLCDpp [Gluco…	26	{ R_ACALD [acetaldehyde dehydrogenase (acetylating)] } && { R_ADPT [adenine phosphoribosyltransferase] } && { R_DRPA [deoxyribose-phosphate aldolase] || R_PPM2 [phosphopentomutase 2 (deoxyribose)] } && { R_FADRx [FAD reductase] } && { R_FLVRx [flavin reductase (NAD)] } && { R_FMNRx [FMN reductase] } && { R_GLXCL [glyoxalate carboligase] } && { R_GLYAT [glycine C-acetyltransferase] } && { R_GLYCLT…	16	{ R_ACALD [acetaldehyde dehydrogenase (acetylating)] } && { R_ALCD2x [alcohol dehydrogenase (ethanol)] } && { R_CYTBD2pp [cytochrome oxidase bd (menaquinol-8: 2 protons) (periplasm)] } && { R_FADRx [FAD reductase] } && { R_FLVRx [flavin reductase (NAD)] } && { R_FMNRx [FMN reductase] } && { R_GLYCLTDx [Glycolate dehydrogenase (NAD)] } && { R_HCYSMT [homocysteine S-methyltransferase] } && { R_LDH_…
1386	M_1agpg161_p	1-Acyl-sn-glycero-3-phosphoglycerol_(n-C16:1)	0.200858	1	18	{ R_AACPS4 [acyl-[acyl-carrier-protein] synthetase (n-C16:1)] } && { R_ACALD [acetaldehyde dehydrogenase (acetylating)] } && { R_ALCD2x [alcohol dehydrogenase (ethanol)] } && { R_CYTBD2pp [cytochrome oxidase bd (menaquinol-8: 2 protons) (periplasm)] } && { R_FE3Ri [Fe(III) reduction] } && { R_GLCDpp [Glucose dehydrogenase (ubiquinone-8 as acceptor) (periplasm)] || R_GNK [gluconokinase] } && { R_G…	18	{ R_ACALD [acetaldehyde dehydrogenase (acetylating)] } && { R_ENO [enolase] } && { R_FBA [fructose-bisphosphate aldolase] } && { R_G3PT [glycerol-3-phosphatase] } && { R_GLUDy [glutamate dehydrogenase (NADP)] } && { R_GLYAT [glycine C-acetyltransferase] } && { R_GLYCLTDx [Glycolate dehydrogenase (NAD)] } && { R_LDH_D2 [D-lactate dehydrogenase] } && { R_MDH [malate dehydrogenase] } && { R_MGSA [me…	23	{ R_ACALD [acetaldehyde dehydrogenase (acetylating)] } && { R_ACKr [acetate kinase] || R_PTAr [phosphotransacetylase] } && { R_ALAGLUE [L-alanyl-gamma-glutamate epimerase] || R_LADGMDH [L-alanyl-gamma-D-glutamyl-meso-diaminopimelate hydrolase] || R_LALGP [L-alanyl-gamma-L-glutamate peptidase] } && { R_AST [Arginine succinyltransferase] || R_SADH [Succinylarginine dihydrolase] || R_SGDS [Succinylg…	19	{ R_ABTA [4-aminobutyrate transaminase] } && { R_ACALD [acetaldehyde dehydrogenase (acetylating)] } && { R_ACGAMK [N-acetylglucosamine kinase] || R_ACM6PH [N-acetylmuramate 6-phosphate hydrolase] || R_AGDC [N-acetylglucosamine-6-phosphate deacetylase] || R_ANHMK [1,6-anhydrous-N-Acetylmuramate kinase] } && { R_ACKr [acetate kinase] || R_PTAr [phosphotransacetylase] } && { R_AKGDH [2-Oxogluterate …
1387	M_1agpg180_p	1-Acyl-sn-glycero-3-phosphoglycerol_(n-C18:0)	0.181627	1	21	{ R_ACALD [acetaldehyde dehydrogenase (acetylating)] } && { R_CYTBD2pp [cytochrome oxidase bd (menaquinol-8: 2 protons) (periplasm)] } && { R_DURIPP [deoxyuridine phosphorylase] } && { R_FADRx [FAD reductase] } && { R_FLVRx [flavin reductase (NAD)] } && { R_FMNRx [FMN reductase] } && { R_GLCDpp [Glucose dehydrogenase (ubiquinone-8 as acceptor) (periplasm)] || R_GNK [gluconokinase] } && { R_GLYAT …	21	{ R_ACALD [acetaldehyde dehydrogenase (acetylating)] } && { R_CYTBD2pp [cytochrome oxidase bd (menaquinol-8: 2 protons) (periplasm)] } && { R_DURIPP [deoxyuridine phosphorylase] } && { R_FADRx [FAD reductase] } && { R_FLVRx [flavin reductase (NAD)] } && { R_FMNRx [FMN reductase] } && { R_GLCDpp [Glucose dehydrogenase (ubiquinone-8 as acceptor) (periplasm)] || R_GNK [gluconokinase] } && { R_GLYAT …	22	{ R_ACALD [acetaldehyde dehydrogenase (acetylating)] } && { R_CYTBD2pp [cytochrome oxidase bd (menaquinol-8: 2 protons) (periplasm)] } && { R_DURIPP [deoxyuridine phosphorylase] } && { R_FADRx [FAD reductase] } && { R_FLVRx [flavin reductase (NAD)] } && { R_FMNRx [FMN reductase] } && { R_GLCDpp [Glucose dehydrogenase (ubiquinone-8 as acceptor) (periplasm)] || R_GNK [gluconokinase] } && { R_GLYAT …	16	{ R_ACALD [acetaldehyde dehydrogenase (acetylating)] } && { R_ALCD2x [alcohol dehydrogenase (ethanol)] } && { R_CYTBDpp [cytochrome oxidase bd (ubiquinol-8: 2 protons) (periplasm)] } && { R_CYTBO3_4pp [cytochrome oxidase bo3 (ubiquinol-8: 4 protons) (periplasm)] } && { R_FADRx [FAD reductase] } && { R_FLVRx [flavin reductase (NAD)] } && { R_FMNRx [FMN reductase] } && { R_GLYCLTDx [Glycolate dehyd…
1388	M_1agpg181_p	1-Acyl-sn-glycero-3-phosphoglycerol_(n-C18:1)	0.183441	1	23	{ R_ABUTD [Aminobutyraldehyde dehydrogenase] || R_PTRCTA [Putrescine Transaminase] } && { R_ACKr [acetate kinase] || R_PTAr [phosphotransacetylase] } && { R_AKGDH [2-Oxogluterate dehydrogenase] } && { R_ALCD2x [alcohol dehydrogenase (ethanol)] } && { R_ALDD2x [aldehyde dehydrogenase (acetaldehyde, NAD)] } && { R_ALDD2y [aldehyde dehydrogenase (acetaldehyde, NADP)] } && { R_AST [Arginine succinylt…	23	{ R_ABUTD [Aminobutyraldehyde dehydrogenase] || R_PTRCTA [Putrescine Transaminase] } && { R_ACKr [acetate kinase] || R_PTAr [phosphotransacetylase] } && { R_AKGDH [2-Oxogluterate dehydrogenase] } && { R_ALCD2x [alcohol dehydrogenase (ethanol)] } && { R_ALDD2x [aldehyde dehydrogenase (acetaldehyde, NAD)] } && { R_ALDD2y [aldehyde dehydrogenase (acetaldehyde, NADP)] } && { R_AST [Arginine succinylt…	23	{ R_ABUTD [Aminobutyraldehyde dehydrogenase] || R_PTRCTA [Putrescine Transaminase] } && { R_ACKr [acetate kinase] || R_PTAr [phosphotransacetylase] } && { R_AKGDH [2-Oxogluterate dehydrogenase] } && { R_ALCD2x [alcohol dehydrogenase (ethanol)] } && { R_ALDD2x [aldehyde dehydrogenase (acetaldehyde, NAD)] } && { R_ALDD2y [aldehyde dehydrogenase (acetaldehyde, NADP)] } && { R_AST [Arginine succinylt…	19	{ R_ACKr [acetate kinase] || R_PTAr [phosphotransacetylase] } && { R_ALCD2x [alcohol dehydrogenase (ethanol)] } && { R_ALDD2x [aldehyde dehydrogenase (acetaldehyde, NAD)] } && { R_ALDD2y [aldehyde dehydrogenase (acetaldehyde, NADP)] } && { R_AST [Arginine succinyltransferase] || R_SADH [Succinylarginine dihydrolase] || R_SGDS [Succinylglutamate desuccinylase] || R_SGSAD [Succinylglutamic semialde…
15	M_1ddecg3p_c	1-dodecanoyl-sn-glycerol_3-phosphate	0.292683	1	17	{ R_ALCD2x [alcohol dehydrogenase (ethanol)] } && { R_ALDD2y [aldehyde dehydrogenase (acetaldehyde, NADP)] } && { R_CYTBD2pp [cytochrome oxidase bd (menaquinol-8: 2 protons) (periplasm)] } && { R_FADRx [FAD reductase] } && { R_FLVRx [flavin reductase (NAD)] } && { R_FMNRx [FMN reductase] } && { R_GLCDpp [Glucose dehydrogenase (ubiquinone-8 as acceptor) (periplasm)] || R_GNK [gluconokinase] } && {…	17	{ R_ALCD2x [alcohol dehydrogenase (ethanol)] } && { R_ALDD2y [aldehyde dehydrogenase (acetaldehyde, NADP)] } && { R_CYTBD2pp [cytochrome oxidase bd (menaquinol-8: 2 protons) (periplasm)] } && { R_FADRx [FAD reductase] } && { R_FLVRx [flavin reductase (NAD)] } && { R_FMNRx [FMN reductase] } && { R_GLCDpp [Glucose dehydrogenase (ubiquinone-8 as acceptor) (periplasm)] || R_GNK [gluconokinase] } && {…	17	{ R_ALCD2x [alcohol dehydrogenase (ethanol)] } && { R_ALDD2y [aldehyde dehydrogenase (acetaldehyde, NADP)] } && { R_CYTBD2pp [cytochrome oxidase bd (menaquinol-8: 2 protons) (periplasm)] } && { R_FADRx [FAD reductase] } && { R_FLVRx [flavin reductase (NAD)] } && { R_FMNRx [FMN reductase] } && { R_GLCDpp [Glucose dehydrogenase (ubiquinone-8 as acceptor) (periplasm)] || R_GNK [gluconokinase] } && {…	16	{ R_ALCD2x [alcohol dehydrogenase (ethanol)] } && { R_ALDD2y [aldehyde dehydrogenase (acetaldehyde, NADP)] } && { R_CYTBDpp [cytochrome oxidase bd (ubiquinol-8: 2 protons) (periplasm)] } && { R_CYTBO3_4pp [cytochrome oxidase bo3 (ubiquinol-8: 4 protons) (periplasm)] } && { R_FADRx [FAD reductase] } && { R_FLVRx [flavin reductase (NAD)] } && { R_FMNRx [FMN reductase] } && { R_GLYCLTDx [Glycolate d…
1389	M_1ddecg3p_p	1-dodecanoyl-sn-glycerol_3-phosphate	0.288899	1	17	{ R_ACALD [acetaldehyde dehydrogenase (acetylating)] } && { R_FBP [fructose-bisphosphatase] } && { R_FE3Ri [Fe(III) reduction] } && { R_GLYCDx [Glycerol dehydrogenase] } && { R_GLYCTO2 [Glycolate oxidase] } && { R_GLYCTO3 [Glycolate oxidase] } && { R_LDH_D2 [D-lactate dehydrogenase] } && { R_MDH [malate dehydrogenase] } && { R_MGSA [methylglyoxal synthase] } && { R_NADH10 [NADH dehydrogenase (men…	20	{ R_ACALD [acetaldehyde dehydrogenase (acetylating)] } && { R_CYTBD2pp [cytochrome oxidase bd (menaquinol-8: 2 protons) (periplasm)] } && { R_DSERDHr [D-serine dehydrogenase] || R_LSERDHr [L-serine dehydrogenase] || R_SERD_D [D-serine deaminase] } && { R_ENO [enolase] } && { R_FBP [fructose-bisphosphatase] } && { R_FE3Ri [Fe(III) reduction] } && { R_G3PT [glycerol-3-phosphatase] } && { R_GLYCLTDx…	24	{ R_ALCD2x [alcohol dehydrogenase (ethanol)] } && { R_ALDD2y [aldehyde dehydrogenase (acetaldehyde, NADP)] } && { R_ASPT [L-aspartase] } && { R_CYTBD2pp [cytochrome oxidase bd (menaquinol-8: 2 protons) (periplasm)] } && { R_FADRx [FAD reductase] } && { R_FBA [fructose-bisphosphate aldolase] } && { R_FLVRx [flavin reductase (NAD)] } && { R_FMNRx [FMN reductase] } && { R_FUM [fumarase] } && { R_GLY…	16	{ R_ALCD2x [alcohol dehydrogenase (ethanol)] } && { R_ALDD2y [aldehyde dehydrogenase (acetaldehyde, NADP)] } && { R_CYTBD2pp [cytochrome oxidase bd (menaquinol-8: 2 protons) (periplasm)] } && { R_FADRx [FAD reductase] } && { R_FLVRx [flavin reductase (NAD)] } && { R_FMNRx [FMN reductase] } && { R_GLYCTO2 [Glycolate oxidase] } && { R_HCYSMT [homocysteine S-methyltransferase] } && { R_LDH_D [D-lact…
16	M_1hdec9eg3p_c	1-hexadec-9-enoyl-sn-glycerol_3-phosphate	0.230769	1	26	{ R_ALCD2x [alcohol dehydrogenase (ethanol)] } && { R_ALDD2y [aldehyde dehydrogenase (acetaldehyde, NADP)] } && { R_FADRx [FAD reductase] } && { R_FE3Ri [Fe(III) reduction] } && { R_FLVRx [flavin reductase (NAD)] } && { R_FMNRx [FMN reductase] } && { R_FUM [fumarase] } && { R_GLCDpp [Glucose dehydrogenase (ubiquinone-8 as acceptor) (periplasm)] || R_GNK [gluconokinase] } && { R_GLYCTO2 [Glycolate…	26	{ R_ALCD2x [alcohol dehydrogenase (ethanol)] } && { R_ALDD2y [aldehyde dehydrogenase (acetaldehyde, NADP)] } && { R_FADRx [FAD reductase] } && { R_FE3Ri [Fe(III) reduction] } && { R_FLVRx [flavin reductase (NAD)] } && { R_FMNRx [FMN reductase] } && { R_FUM [fumarase] } && { R_GLCDpp [Glucose dehydrogenase (ubiquinone-8 as acceptor) (periplasm)] || R_GNK [gluconokinase] } && { R_GLYCTO2 [Glycolate…	26	{ R_ALCD2x [alcohol dehydrogenase (ethanol)] } && { R_ALDD2y [aldehyde dehydrogenase (acetaldehyde, NADP)] } && { R_FADRx [FAD reductase] } && { R_FE3Ri [Fe(III) reduction] } && { R_FLVRx [flavin reductase (NAD)] } && { R_FMNRx [FMN reductase] } && { R_FUM [fumarase] } && { R_GLCDpp [Glucose dehydrogenase (ubiquinone-8 as acceptor) (periplasm)] || R_GNK [gluconokinase] } && { R_GLYCTO2 [Glycolate…	17	{ R_ALCD2x [alcohol dehydrogenase (ethanol)] } && { R_ALDD2y [aldehyde dehydrogenase (acetaldehyde, NADP)] } && { R_CYTBD2pp [cytochrome oxidase bd (menaquinol-8: 2 protons) (periplasm)] } && { R_FADRx [FAD reductase] } && { R_FLVRx [flavin reductase (NAD)] } && { R_FMNRx [FMN reductase] } && { R_GLCDpp [Glucose dehydrogenase (ubiquinone-8 as acceptor) (periplasm)] || R_GNK [gluconokinase] } && {…
1390	M_1hdec9eg3p_p	1-hexadec-9-enoyl-sn-glycerol_3-phosphate	0.229702	1	26	{ R_ACKr [acetate kinase] || R_PTAr [phosphotransacetylase] } && { R_ALCD2x [alcohol dehydrogenase (ethanol)] } && { R_ALDD2x [aldehyde dehydrogenase (acetaldehyde, NAD)] } && { R_ALDD2y [aldehyde dehydrogenase (acetaldehyde, NADP)] } && { R_CBMKr [Carbamate kinase] } && { R_CBPS [carbamoyl-phosphate synthase (glutamine-hydrolysing)] } && { R_CITL [Citrate lyase] } && { R_CYSDS [Cysteine Desulfhy…	26	{ R_ACKr [acetate kinase] || R_PTAr [phosphotransacetylase] } && { R_ALCD2x [alcohol dehydrogenase (ethanol)] } && { R_ALDD2x [aldehyde dehydrogenase (acetaldehyde, NAD)] } && { R_ALDD2y [aldehyde dehydrogenase (acetaldehyde, NADP)] } && { R_CBMKr [Carbamate kinase] } && { R_CBPS [carbamoyl-phosphate synthase (glutamine-hydrolysing)] } && { R_CITL [Citrate lyase] } && { R_CYSDS [Cysteine Desulfhy…	26	{ R_ACKr [acetate kinase] || R_PTAr [phosphotransacetylase] } && { R_ALCD2x [alcohol dehydrogenase (ethanol)] } && { R_ALDD2x [aldehyde dehydrogenase (acetaldehyde, NAD)] } && { R_ALDD2y [aldehyde dehydrogenase (acetaldehyde, NADP)] } && { R_CBMKr [Carbamate kinase] } && { R_CBPS [carbamoyl-phosphate synthase (glutamine-hydrolysing)] } && { R_CITL [Citrate lyase] } && { R_CYSDS [Cysteine Desulfhy…	15	{ R_ABTA [4-aminobutyrate transaminase] } && { R_ACGAMK [N-acetylglucosamine kinase] || R_ACM6PH [N-acetylmuramate 6-phosphate hydrolase] || R_AGDC [N-acetylglucosamine-6-phosphate deacetylase] || R_ANHMK [1,6-anhydrous-N-Acetylmuramate kinase] } && { R_ACKr [acetate kinase] || R_PTAr [phosphotransacetylase] } && { R_AKGDH [2-Oxogluterate dehydrogenase] } && { R_ALCD2x [alcohol dehydrogenase (eth…
17	M_1hdecg3p_c	1-hexadecanoyl-sn-glycerol_3-phosphate	0.226415	1	16	{ R_ABTA [4-aminobutyrate transaminase] } && { R_ACALD [acetaldehyde dehydrogenase (acetylating)] } && { R_ACGAMK [N-acetylglucosamine kinase] || R_ACM6PH [N-acetylmuramate 6-phosphate hydrolase] || R_AGDC [N-acetylglucosamine-6-phosphate deacetylase] || R_ANHMK [1,6-anhydrous-N-Acetylmuramate kinase] } && { R_ACKr [acetate kinase] || R_PTAr [phosphotransacetylase] } && { R_AKGDH [2-Oxogluterate …	16	{ R_ABTA [4-aminobutyrate transaminase] } && { R_ACALD [acetaldehyde dehydrogenase (acetylating)] } && { R_ACGAMK [N-acetylglucosamine kinase] || R_ACM6PH [N-acetylmuramate 6-phosphate hydrolase] || R_AGDC [N-acetylglucosamine-6-phosphate deacetylase] || R_ANHMK [1,6-anhydrous-N-Acetylmuramate kinase] } && { R_ACKr [acetate kinase] || R_PTAr [phosphotransacetylase] } && { R_AKGDH [2-Oxogluterate …	17	{ R_ABTA [4-aminobutyrate transaminase] } && { R_ACALD [acetaldehyde dehydrogenase (acetylating)] } && { R_ACGAMK [N-acetylglucosamine kinase] || R_ACM6PH [N-acetylmuramate 6-phosphate hydrolase] || R_AGDC [N-acetylglucosamine-6-phosphate deacetylase] || R_ANHMK [1,6-anhydrous-N-Acetylmuramate kinase] } && { R_ACKr [acetate kinase] || R_PTAr [phosphotransacetylase] } && { R_AKGDH [2-Oxogluterate …	14	{ R_ABTA [4-aminobutyrate transaminase] } && { R_ACALD [acetaldehyde dehydrogenase (acetylating)] } && { R_ACKr [acetate kinase] || R_PTAr [phosphotransacetylase] } && { R_AKGDH [2-Oxogluterate dehydrogenase] } && { R_ATPS4rpp [ATP synthase (four protons for one ATP) (periplasm)] } && { R_CITL [Citrate lyase] } && { R_FACOAE60 [fatty-acid-CoA thioesterase (hexanoate)] } && { R_GLYAT [glycine C-ac…
1391	M_1hdecg3p_p	1-hexadecanoyl-sn-glycerol_3-phosphate	0.226415	1	19	{ R_ACALD [acetaldehyde dehydrogenase (acetylating)] } && { R_ALCD2x [alcohol dehydrogenase (ethanol)] } && { R_ATPS4rpp [ATP synthase (four protons for one ATP) (periplasm)] } && { R_FADRx [FAD reductase] } && { R_FBA [fructose-bisphosphate aldolase] } && { R_FLVRx [flavin reductase (NAD)] } && { R_FMNRx [FMN reductase] } && { R_GLYCLTDx [Glycolate dehydrogenase (NAD)] } && { R_ICL [Isocitrate l…	19	{ R_ABTA [4-aminobutyrate transaminase] } && { R_ACALD [acetaldehyde dehydrogenase (acetylating)] } && { R_ACKr [acetate kinase] || R_PTAr [phosphotransacetylase] } && { R_AKGDH [2-Oxogluterate dehydrogenase] } && { R_ALDD2y [aldehyde dehydrogenase (acetaldehyde, NADP)] } && { R_CITL [Citrate lyase] } && { R_GND [phosphogluconate dehydrogenase] } && { R_HXCT [Acetyl-CoA:hexanoate-CoA transferase]…	20	{ R_ACALD [acetaldehyde dehydrogenase (acetylating)] } && { R_CYTBD2pp [cytochrome oxidase bd (menaquinol-8: 2 protons) (periplasm)] } && { R_DRPA [deoxyribose-phosphate aldolase] || R_PPM2 [phosphopentomutase 2 (deoxyribose)] } && { R_FADRx [FAD reductase] } && { R_FLVRx [flavin reductase (NAD)] } && { R_FMNRx [FMN reductase] } && { R_GLCDpp [Glucose dehydrogenase (ubiquinone-8 as acceptor) (per…	16	{ R_ACALD [acetaldehyde dehydrogenase (acetylating)] } && { R_ALCD2x [alcohol dehydrogenase (ethanol)] } && { R_CYTBDpp [cytochrome oxidase bd (ubiquinol-8: 2 protons) (periplasm)] } && { R_CYTBO3_4pp [cytochrome oxidase bo3 (ubiquinol-8: 4 protons) (periplasm)] } && { R_FADRx [FAD reductase] } && { R_FLVRx [flavin reductase (NAD)] } && { R_FMNRx [FMN reductase] } && { R_GLYCTO3 [Glycolate oxidas…
18	M_1odec11eg3p_c	1-octadec-11-enoyl-sn-glycerol_3-phosphate	0.206897	1	18	{ R_ABTA [4-aminobutyrate transaminase] } && { R_ACALD [acetaldehyde dehydrogenase (acetylating)] } && { R_ACKr [acetate kinase] || R_PTAr [phosphotransacetylase] } && { R_AST [Arginine succinyltransferase] || R_SADH [Succinylarginine dihydrolase] || R_SGDS [Succinylglutamate desuccinylase] || R_SGSAD [Succinylglutamic semialdehyde dehydrogenase] || R_SOTA [Succinylornithine transaminase] } && { …	18	{ R_ABTA [4-aminobutyrate transaminase] } && { R_ACALD [acetaldehyde dehydrogenase (acetylating)] } && { R_ACKr [acetate kinase] || R_PTAr [phosphotransacetylase] } && { R_AST [Arginine succinyltransferase] || R_SADH [Succinylarginine dihydrolase] || R_SGDS [Succinylglutamate desuccinylase] || R_SGSAD [Succinylglutamic semialdehyde dehydrogenase] || R_SOTA [Succinylornithine transaminase] } && { …	20	{ R_ABTA [4-aminobutyrate transaminase] } && { R_ACALD [acetaldehyde dehydrogenase (acetylating)] } && { R_ACKr [acetate kinase] || R_PTAr [phosphotransacetylase] } && { R_AGM3PA [N-Acetyl-D-glucosamine(anhydrous)N-Acetylmuramyl-tripeptide amidase] } && { R_AGM3PH [N-Acetyl-D-glucosamine(anhydrous)N-Acetylmuramyl-tripeptide beta -1,4-N-acetylglucosaminidase] } && { R_AST [Arginine succinyltransfe…	16	{ R_ALCD2x [alcohol dehydrogenase (ethanol)] } && { R_ALDD2y [aldehyde dehydrogenase (acetaldehyde, NADP)] } && { R_CYTBDpp [cytochrome oxidase bd (ubiquinol-8: 2 protons) (periplasm)] } && { R_CYTBO3_4pp [cytochrome oxidase bo3 (ubiquinol-8: 4 protons) (periplasm)] } && { R_FADRx [FAD reductase] } && { R_FLVRx [flavin reductase (NAD)] } && { R_FMNRx [FMN reductase] } && { R_GLYCTO3 [Glycolate ox…
1392	M_1odec11eg3p_p	1-octadec-11-enoyl-sn-glycerol_3-phosphate	0.206897	1	20	{ R_ABTA [4-aminobutyrate transaminase] } && { R_ACGAMK [N-acetylglucosamine kinase] || R_ACM6PH [N-acetylmuramate 6-phosphate hydrolase] || R_AGDC [N-acetylglucosamine-6-phosphate deacetylase] || R_ANHMK [1,6-anhydrous-N-Acetylmuramate kinase] } && { R_ACKr [acetate kinase] || R_PTAr [phosphotransacetylase] } && { R_ALCD2x [alcohol dehydrogenase (ethanol)] } && { R_ALDD2x [aldehyde dehydrogenase…	20	{ R_ABTA [4-aminobutyrate transaminase] } && { R_ACGAMK [N-acetylglucosamine kinase] || R_ACM6PH [N-acetylmuramate 6-phosphate hydrolase] || R_AGDC [N-acetylglucosamine-6-phosphate deacetylase] || R_ANHMK [1,6-anhydrous-N-Acetylmuramate kinase] } && { R_ACKr [acetate kinase] || R_PTAr [phosphotransacetylase] } && { R_ALCD2x [alcohol dehydrogenase (ethanol)] } && { R_ALDD2x [aldehyde dehydrogenase…	20	{ R_ABTA [4-aminobutyrate transaminase] } && { R_ACGAMK [N-acetylglucosamine kinase] || R_ACM6PH [N-acetylmuramate 6-phosphate hydrolase] || R_AGDC [N-acetylglucosamine-6-phosphate deacetylase] || R_ANHMK [1,6-anhydrous-N-Acetylmuramate kinase] } && { R_ACKr [acetate kinase] || R_PTAr [phosphotransacetylase] } && { R_ALCD2x [alcohol dehydrogenase (ethanol)] } && { R_ALDD2x [aldehyde dehydrogenase…	16	{ R_ABTA [4-aminobutyrate transaminase] } && { R_ACGAMK [N-acetylglucosamine kinase] || R_ACM6PH [N-acetylmuramate 6-phosphate hydrolase] || R_AGDC [N-acetylglucosamine-6-phosphate deacetylase] || R_ANHMK [1,6-anhydrous-N-Acetylmuramate kinase] } && { R_ACKr [acetate kinase] || R_PTAr [phosphotransacetylase] } && { R_AKGDH [2-Oxogluterate dehydrogenase] } && { R_ALCD2x [alcohol dehydrogenase (eth…
19	M_1odecg3p_c	1-octadecanoyl-sn-glycerol_3-phosphate	0.20339	1	19	{ R_ALCD2x [alcohol dehydrogenase (ethanol)] } && { R_ALDD2y [aldehyde dehydrogenase (acetaldehyde, NADP)] } && { R_FADRx [FAD reductase] } && { R_FLVRx [flavin reductase (NAD)] } && { R_FMNRx [FMN reductase] } && { R_GLCDpp [Glucose dehydrogenase (ubiquinone-8 as acceptor) (periplasm)] || R_GNK [gluconokinase] } && { R_GLYCTO2 [Glycolate oxidase] } && { R_GLYCTO3 [Glycolate oxidase] } && { R_HEX…	19	{ R_ALCD2x [alcohol dehydrogenase (ethanol)] } && { R_ALDD2y [aldehyde dehydrogenase (acetaldehyde, NADP)] } && { R_FADRx [FAD reductase] } && { R_FLVRx [flavin reductase (NAD)] } && { R_FMNRx [FMN reductase] } && { R_GLCDpp [Glucose dehydrogenase (ubiquinone-8 as acceptor) (periplasm)] || R_GNK [gluconokinase] } && { R_GLYCTO2 [Glycolate oxidase] } && { R_GLYCTO3 [Glycolate oxidase] } && { R_HEX…	19	{ R_ALCD2x [alcohol dehydrogenase (ethanol)] } && { R_ALDD2y [aldehyde dehydrogenase (acetaldehyde, NADP)] } && { R_FADRx [FAD reductase] } && { R_FLVRx [flavin reductase (NAD)] } && { R_FMNRx [FMN reductase] } && { R_GLCDpp [Glucose dehydrogenase (ubiquinone-8 as acceptor) (periplasm)] || R_GNK [gluconokinase] } && { R_GLYCTO2 [Glycolate oxidase] } && { R_GLYCTO3 [Glycolate oxidase] } && { R_HEX…	16	{ R_ALCD2x [alcohol dehydrogenase (ethanol)] } && { R_ALDD2y [aldehyde dehydrogenase (acetaldehyde, NADP)] } && { R_CYTBDpp [cytochrome oxidase bd (ubiquinol-8: 2 protons) (periplasm)] } && { R_CYTBO3_4pp [cytochrome oxidase bo3 (ubiquinol-8: 4 protons) (periplasm)] } && { R_FADRx [FAD reductase] } && { R_FLVRx [flavin reductase (NAD)] } && { R_FMNRx [FMN reductase] } && { R_GLYCTO3 [Glycolate ox…
1393	M_1odecg3p_p	1-octadecanoyl-sn-glycerol_3-phosphate	0.20339	1	20	{ R_ACGAMK [N-acetylglucosamine kinase] || R_ACM6PH [N-acetylmuramate 6-phosphate hydrolase] || R_AGDC [N-acetylglucosamine-6-phosphate deacetylase] || R_ANHMK [1,6-anhydrous-N-Acetylmuramate kinase] } && { R_ACKr [acetate kinase] || R_PTAr [phosphotransacetylase] } && { R_AKGDH [2-Oxogluterate dehydrogenase] } && { R_ALCD2x [alcohol dehydrogenase (ethanol)] } && { R_ALDD2x [aldehyde dehydrogenas…	20	{ R_ACGAMK [N-acetylglucosamine kinase] || R_ACM6PH [N-acetylmuramate 6-phosphate hydrolase] || R_AGDC [N-acetylglucosamine-6-phosphate deacetylase] || R_ANHMK [1,6-anhydrous-N-Acetylmuramate kinase] } && { R_ACKr [acetate kinase] || R_PTAr [phosphotransacetylase] } && { R_AKGDH [2-Oxogluterate dehydrogenase] } && { R_ALCD2x [alcohol dehydrogenase (ethanol)] } && { R_ALDD2x [aldehyde dehydrogenas…	20	{ R_ACGAMK [N-acetylglucosamine kinase] || R_ACM6PH [N-acetylmuramate 6-phosphate hydrolase] || R_AGDC [N-acetylglucosamine-6-phosphate deacetylase] || R_ANHMK [1,6-anhydrous-N-Acetylmuramate kinase] } && { R_ACKr [acetate kinase] || R_PTAr [phosphotransacetylase] } && { R_AKGDH [2-Oxogluterate dehydrogenase] } && { R_ALCD2x [alcohol dehydrogenase (ethanol)] } && { R_ALDD2x [aldehyde dehydrogenas…	17	{ R_ABTA [4-aminobutyrate transaminase] } && { R_ACALD [acetaldehyde dehydrogenase (acetylating)] } && { R_ACGAMK [N-acetylglucosamine kinase] || R_ACM6PH [N-acetylmuramate 6-phosphate hydrolase] || R_AGDC [N-acetylglucosamine-6-phosphate deacetylase] || R_ANHMK [1,6-anhydrous-N-Acetylmuramate kinase] } && { R_ACKr [acetate kinase] || R_PTAr [phosphotransacetylase] } && { R_AKGDH [2-Oxogluterate …
20	M_1pyr5c_c	1-Pyrroline-5-carboxylate	1.07213	1	22	{ R_ACKr [acetate kinase] || R_PTAr [phosphotransacetylase] } && { R_AKGDH [2-Oxogluterate dehydrogenase] } && { R_ALAGLUE [L-alanyl-gamma-glutamate epimerase] || R_LADGMDH [L-alanyl-gamma-D-glutamyl-meso-diaminopimelate hydrolase] || R_LALGP [L-alanyl-gamma-L-glutamate peptidase] } && { R_ALCD2x [alcohol dehydrogenase (ethanol)] } && { R_ALDD2x [aldehyde dehydrogenase (acetaldehyde, NAD)] } && {…	22	{ R_ACKr [acetate kinase] || R_PTAr [phosphotransacetylase] } && { R_AKGDH [2-Oxogluterate dehydrogenase] } && { R_ALAGLUE [L-alanyl-gamma-glutamate epimerase] || R_LADGMDH [L-alanyl-gamma-D-glutamyl-meso-diaminopimelate hydrolase] || R_LALGP [L-alanyl-gamma-L-glutamate peptidase] } && { R_ALCD2x [alcohol dehydrogenase (ethanol)] } && { R_ALDD2x [aldehyde dehydrogenase (acetaldehyde, NAD)] } && {…	22	{ R_ACKr [acetate kinase] || R_PTAr [phosphotransacetylase] } && { R_AKGDH [2-Oxogluterate dehydrogenase] } && { R_ALAGLUE [L-alanyl-gamma-glutamate epimerase] || R_LADGMDH [L-alanyl-gamma-D-glutamyl-meso-diaminopimelate hydrolase] || R_LALGP [L-alanyl-gamma-L-glutamate peptidase] } && { R_ALCD2x [alcohol dehydrogenase (ethanol)] } && { R_ALDD2x [aldehyde dehydrogenase (acetaldehyde, NAD)] } && {…	16	{ R_ABTA [4-aminobutyrate transaminase] } && { R_ACGAMK [N-acetylglucosamine kinase] || R_ACM6PH [N-acetylmuramate 6-phosphate hydrolase] || R_AGDC [N-acetylglucosamine-6-phosphate deacetylase] || R_ANHMK [1,6-anhydrous-N-Acetylmuramate kinase] } && { R_ACKr [acetate kinase] || R_PTAr [phosphotransacetylase] } && { R_AKGDH [2-Oxogluterate dehydrogenase] } && { R_ALCD2x [alcohol dehydrogenase (eth…
21	M_1tdec7eg3p_c	1-tetradec-7-enoyl-sn-glycerol_3-phosphate	0.26087	1	16	{ R_AACPS2 [acyl-[acyl-carrier-protein] synthetase (n-C14:1)] } && { R_ALCD2x [alcohol dehydrogenase (ethanol)] } && { R_ALDD2y [aldehyde dehydrogenase (acetaldehyde, NADP)] } && { R_CYTBD2pp [cytochrome oxidase bd (menaquinol-8: 2 protons) (periplasm)] } && { R_FE3Ri [Fe(III) reduction] } && { R_GLUDy [glutamate dehydrogenase (NADP)] } && { R_GLYCLTDx [Glycolate dehydrogenase (NAD)] } && { R_LDH…	16	{ R_ABTA [4-aminobutyrate transaminase] } && { R_ACGAMK [N-acetylglucosamine kinase] || R_ACM6PH [N-acetylmuramate 6-phosphate hydrolase] || R_AGDC [N-acetylglucosamine-6-phosphate deacetylase] || R_ANHMK [1,6-anhydrous-N-Acetylmuramate kinase] } && { R_ACKr [acetate kinase] || R_PTAr [phosphotransacetylase] } && { R_AKGDH [2-Oxogluterate dehydrogenase] } && { R_ALCD2x [alcohol dehydrogenase (eth…	16	{ R_ABTA [4-aminobutyrate transaminase] } && { R_ACGAMK [N-acetylglucosamine kinase] || R_ACM6PH [N-acetylmuramate 6-phosphate hydrolase] || R_AGDC [N-acetylglucosamine-6-phosphate deacetylase] || R_ANHMK [1,6-anhydrous-N-Acetylmuramate kinase] } && { R_ACKr [acetate kinase] || R_PTAr [phosphotransacetylase] } && { R_AKGDH [2-Oxogluterate dehydrogenase] } && { R_ALCD2x [alcohol dehydrogenase (eth…	14	{ R_ABTA [4-aminobutyrate transaminase] } && { R_ACALD [acetaldehyde dehydrogenase (acetylating)] } && { R_ACKr [acetate kinase] || R_PTAr [phosphotransacetylase] } && { R_AKGDH [2-Oxogluterate dehydrogenase] } && { R_ATPS4rpp [ATP synthase (four protons for one ATP) (periplasm)] } && { R_CITL [Citrate lyase] } && { R_GLYAT [glycine C-acetyltransferase] } && { R_GND [phosphogluconate dehydrogenas…
1394	M_1tdec7eg3p_p	1-tetradec-7-enoyl-sn-glycerol_3-phosphate	0.257682	1	22	{ R_ALCD2x [alcohol dehydrogenase (ethanol)] } && { R_ALDD2y [aldehyde dehydrogenase (acetaldehyde, NADP)] } && { R_ASPT [L-aspartase] } && { R_CYTBDpp [cytochrome oxidase bd (ubiquinol-8: 2 protons) (periplasm)] } && { R_CYTBO3_4pp [cytochrome oxidase bo3 (ubiquinol-8: 4 protons) (periplasm)] } && { R_FADRx [FAD reductase] } && { R_FLVRx [flavin reductase (NAD)] } && { R_FMNRx [FMN reductase] } …	22	{ R_ALCD2x [alcohol dehydrogenase (ethanol)] } && { R_ALDD2y [aldehyde dehydrogenase (acetaldehyde, NADP)] } && { R_ASPT [L-aspartase] } && { R_CYTBDpp [cytochrome oxidase bd (ubiquinol-8: 2 protons) (periplasm)] } && { R_CYTBO3_4pp [cytochrome oxidase bo3 (ubiquinol-8: 4 protons) (periplasm)] } && { R_FADRx [FAD reductase] } && { R_FLVRx [flavin reductase (NAD)] } && { R_FMNRx [FMN reductase] } …	22	{ R_ALCD2x [alcohol dehydrogenase (ethanol)] } && { R_ALDD2y [aldehyde dehydrogenase (acetaldehyde, NADP)] } && { R_ASPT [L-aspartase] } && { R_CYTBDpp [cytochrome oxidase bd (ubiquinol-8: 2 protons) (periplasm)] } && { R_CYTBO3_4pp [cytochrome oxidase bo3 (ubiquinol-8: 4 protons) (periplasm)] } && { R_FADRx [FAD reductase] } && { R_FLVRx [flavin reductase (NAD)] } && { R_FMNRx [FMN reductase] } …	16	{ R_ACALD [acetaldehyde dehydrogenase (acetylating)] } && { R_ALCD2x [alcohol dehydrogenase (ethanol)] } && { R_CYTBDpp [cytochrome oxidase bd (ubiquinol-8: 2 protons) (periplasm)] } && { R_CYTBO3_4pp [cytochrome oxidase bo3 (ubiquinol-8: 4 protons) (periplasm)] } && { R_FADRx [FAD reductase] } && { R_FLVRx [flavin reductase (NAD)] } && { R_FMNRx [FMN reductase] } && { R_GLYCTO3 [Glycolate oxidas…
22	M_1tdecg3p_c	1-tetradecanoyl-sn-glycerol_3-phosphate	0.255319	1	18	{ R_ACALD [acetaldehyde dehydrogenase (acetylating)] } && { R_CYTBD2pp [cytochrome oxidase bd (menaquinol-8: 2 protons) (periplasm)] } && { R_DRPA [deoxyribose-phosphate aldolase] || R_PPM2 [phosphopentomutase 2 (deoxyribose)] } && { R_FADRx [FAD reductase] } && { R_FLVRx [flavin reductase (NAD)] } && { R_FMNRx [FMN reductase] } && { R_GLCDpp [Glucose dehydrogenase (ubiquinone-8 as acceptor) (per…	18	{ R_ACALD [acetaldehyde dehydrogenase (acetylating)] } && { R_CYTBD2pp [cytochrome oxidase bd (menaquinol-8: 2 protons) (periplasm)] } && { R_DRPA [deoxyribose-phosphate aldolase] || R_PPM2 [phosphopentomutase 2 (deoxyribose)] } && { R_FADRx [FAD reductase] } && { R_FLVRx [flavin reductase (NAD)] } && { R_FMNRx [FMN reductase] } && { R_GLCDpp [Glucose dehydrogenase (ubiquinone-8 as acceptor) (per…	19	{ R_ACALD [acetaldehyde dehydrogenase (acetylating)] } && { R_CYTBD2pp [cytochrome oxidase bd (menaquinol-8: 2 protons) (periplasm)] } && { R_DRPA [deoxyribose-phosphate aldolase] || R_PPM2 [phosphopentomutase 2 (deoxyribose)] } && { R_FADRx [FAD reductase] } && { R_FLVRx [flavin reductase (NAD)] } && { R_FMNRx [FMN reductase] } && { R_GLCDpp [Glucose dehydrogenase (ubiquinone-8 as acceptor) (per…	17	{ R_ACALD [acetaldehyde dehydrogenase (acetylating)] } && { R_ALCD2x [alcohol dehydrogenase (ethanol)] } && { R_CYTBD2pp [cytochrome oxidase bd (menaquinol-8: 2 protons) (periplasm)] } && { R_FADRx [FAD reductase] } && { R_FLVRx [flavin reductase (NAD)] } && { R_FMNRx [FMN reductase] } && { R_GLCDpp [Glucose dehydrogenase (ubiquinone-8 as acceptor) (periplasm)] || R_GNK [gluconokinase] } && { R_G…
1395	M_1tdecg3p_p	1-tetradecanoyl-sn-glycerol_3-phosphate	0.254186	1	20	{ R_ACGAMK [N-acetylglucosamine kinase] || R_ACM6PH [N-acetylmuramate 6-phosphate hydrolase] || R_AGDC [N-acetylglucosamine-6-phosphate deacetylase] || R_ANHMK [1,6-anhydrous-N-Acetylmuramate kinase] } && { R_ACKr [acetate kinase] || R_PTAr [phosphotransacetylase] } && { R_ALCD2x [alcohol dehydrogenase (ethanol)] } && { R_ALDD2x [aldehyde dehydrogenase (acetaldehyde, NAD)] } && { R_ALDD2y [aldehy…	20	{ R_ACGAMK [N-acetylglucosamine kinase] || R_ACM6PH [N-acetylmuramate 6-phosphate hydrolase] || R_AGDC [N-acetylglucosamine-6-phosphate deacetylase] || R_ANHMK [1,6-anhydrous-N-Acetylmuramate kinase] } && { R_ACKr [acetate kinase] || R_PTAr [phosphotransacetylase] } && { R_ALCD2x [alcohol dehydrogenase (ethanol)] } && { R_ALDD2x [aldehyde dehydrogenase (acetaldehyde, NAD)] } && { R_ALDD2y [aldehy…	25	{ R_AACPS7 [acyl-[acyl-carrier-protein] synthetase (n-C12:0)] } && { R_AACPS8 [acyl-[acyl-carrier-protein] synthetase (n-C10:0)] } && { R_ACGAMK [N-acetylglucosamine kinase] || R_ACM6PH [N-acetylmuramate 6-phosphate hydrolase] || R_AGDC [N-acetylglucosamine-6-phosphate deacetylase] || R_ANHMK [1,6-anhydrous-N-Acetylmuramate kinase] } && { R_ACKr [acetate kinase] || R_PTAr [phosphotransacetylase] …	17	{ R_ABTA [4-aminobutyrate transaminase] } && { R_ACALD [acetaldehyde dehydrogenase (acetylating)] } && { R_ACGAMK [N-acetylglucosamine kinase] || R_ACM6PH [N-acetylmuramate 6-phosphate hydrolase] || R_AGDC [N-acetylglucosamine-6-phosphate deacetylase] || R_ANHMK [1,6-anhydrous-N-Acetylmuramate kinase] } && { R_ACKr [acetate kinase] || R_PTAr [phosphotransacetylase] } && { R_AKGDH [2-Oxogluterate …
24	M_23ddhb_c	2,3-Dihydro-2,3-dihydroxybenzoate	0.730704	1	6	{ R_DRPA [deoxyribose-phosphate aldolase] || R_PPM2 [phosphopentomutase 2 (deoxyribose)] } && { R_EDA [2-dehydro-3-deoxy-phosphogluconate aldolase] || R_EDD [6-phosphogluconate dehydratase] } && { R_HCYSMT [homocysteine S-methyltransferase] } && { R_PGI [glucose-6-phosphate isomerase] } && { R_TKT2 [transketolase] } && { R_XYLI2 [xylose isomerase] }	6	{ R_DRPA [deoxyribose-phosphate aldolase] || R_PPM2 [phosphopentomutase 2 (deoxyribose)] } && { R_EDA [2-dehydro-3-deoxy-phosphogluconate aldolase] || R_EDD [6-phosphogluconate dehydratase] } && { R_HCYSMT [homocysteine S-methyltransferase] } && { R_PGI [glucose-6-phosphate isomerase] } && { R_TKT2 [transketolase] } && { R_XYLI2 [xylose isomerase] }	6	{ R_DRPA [deoxyribose-phosphate aldolase] || R_PPM2 [phosphopentomutase 2 (deoxyribose)] } && { R_EDA [2-dehydro-3-deoxy-phosphogluconate aldolase] || R_EDD [6-phosphogluconate dehydratase] } && { R_HCYSMT [homocysteine S-methyltransferase] } && { R_PGI [glucose-6-phosphate isomerase] } && { R_TKT2 [transketolase] } && { R_XYLI2 [xylose isomerase] }	6	{ R_DRPA [deoxyribose-phosphate aldolase] || R_PPM2 [phosphopentomutase 2 (deoxyribose)] } && { R_EDA [2-dehydro-3-deoxy-phosphogluconate aldolase] || R_EDD [6-phosphogluconate dehydratase] } && { R_HCYSMT [homocysteine S-methyltransferase] } && { R_PGI [glucose-6-phosphate isomerase] } && { R_TKT2 [transketolase] } && { R_XYLI2 [xylose isomerase] }
26	M_23dhb_c	2,3-Dihydroxybenzoate	0.768593	1	7	{ R_DRPA [deoxyribose-phosphate aldolase] || R_PPM2 [phosphopentomutase 2 (deoxyribose)] } && { R_EDA [2-dehydro-3-deoxy-phosphogluconate aldolase] || R_EDD [6-phosphogluconate dehydratase] } && { R_F6PA [fructose 6-phosphate aldolase] } && { R_HCYSMT [homocysteine S-methyltransferase] } && { R_PFK [phosphofructokinase] } && { R_TALA [transaldolase] } && { R_TKT2 [transketolase] }	7	{ R_DRPA [deoxyribose-phosphate aldolase] || R_PPM2 [phosphopentomutase 2 (deoxyribose)] } && { R_EDA [2-dehydro-3-deoxy-phosphogluconate aldolase] || R_EDD [6-phosphogluconate dehydratase] } && { R_F6PA [fructose 6-phosphate aldolase] } && { R_HCYSMT [homocysteine S-methyltransferase] } && { R_PFK [phosphofructokinase] } && { R_TALA [transaldolase] } && { R_TKT2 [transketolase] }	7	{ R_DRPA [deoxyribose-phosphate aldolase] || R_PPM2 [phosphopentomutase 2 (deoxyribose)] } && { R_EDA [2-dehydro-3-deoxy-phosphogluconate aldolase] || R_EDD [6-phosphogluconate dehydratase] } && { R_F6PA [fructose 6-phosphate aldolase] } && { R_HCYSMT [homocysteine S-methyltransferase] } && { R_PFK [phosphofructokinase] } && { R_TALA [transaldolase] } && { R_TKT2 [transketolase] }	6	{ R_DRPA [deoxyribose-phosphate aldolase] || R_PPM2 [phosphopentomutase 2 (deoxyribose)] } && { R_EDA [2-dehydro-3-deoxy-phosphogluconate aldolase] || R_EDD [6-phosphogluconate dehydratase] } && { R_HCYSMT [homocysteine S-methyltransferase] } && { R_PGI [glucose-6-phosphate isomerase] } && { R_TKT2 [transketolase] } && { R_XYLI2 [xylose isomerase] }
27	M_23dhba_c	(2,3-Dihydroxybenzoyl)adenylate	0.319759	1	12	{ R_AGM3PH [N-Acetyl-D-glucosamine(anhydrous)N-Acetylmuramyl-tripeptide beta -1,4-N-acetylglucosaminidase] } && { R_AGM4PH [N-Acetyl-D-glucosamine(anhydrous)N-Acetylmuramyl-tetrapeptide beta -1,4-N-acetylglucosaminidase] } && { R_AGMH [N-Acetyl-D-glucosamine(anhydrous)N-Acetylmuramyl beta -1,4-N-acetylglucosaminidase] } && { R_DHAPT [Dihydroxyacetone phosphotransferase] } && { R_DRPA [deoxyribose…	12	{ R_AGM3PH [N-Acetyl-D-glucosamine(anhydrous)N-Acetylmuramyl-tripeptide beta -1,4-N-acetylglucosaminidase] } && { R_AGM4PH [N-Acetyl-D-glucosamine(anhydrous)N-Acetylmuramyl-tetrapeptide beta -1,4-N-acetylglucosaminidase] } && { R_AGMH [N-Acetyl-D-glucosamine(anhydrous)N-Acetylmuramyl beta -1,4-N-acetylglucosaminidase] } && { R_DHAPT [Dihydroxyacetone phosphotransferase] } && { R_DRPA [deoxyribose…	12	{ R_AGM3PH [N-Acetyl-D-glucosamine(anhydrous)N-Acetylmuramyl-tripeptide beta -1,4-N-acetylglucosaminidase] } && { R_AGM4PH [N-Acetyl-D-glucosamine(anhydrous)N-Acetylmuramyl-tetrapeptide beta -1,4-N-acetylglucosaminidase] } && { R_AGMH [N-Acetyl-D-glucosamine(anhydrous)N-Acetylmuramyl beta -1,4-N-acetylglucosaminidase] } && { R_DHAPT [Dihydroxyacetone phosphotransferase] } && { R_DRPA [deoxyribose…	9	{ R_ACGAMK [N-acetylglucosamine kinase] || R_ACM6PH [N-acetylmuramate 6-phosphate hydrolase] || R_AGDC [N-acetylglucosamine-6-phosphate deacetylase] || R_ANHMK [1,6-anhydrous-N-Acetylmuramate kinase] } && { R_DHAPT [Dihydroxyacetone phosphotransferase] } && { R_DRPA [deoxyribose-phosphate aldolase] || R_PPM2 [phosphopentomutase 2 (deoxyribose)] } && { R_G6PDH2r [glucose 6-phosphate dehydrogenase]…
28	M_23dhbzs_c	2,3-dihydroxybenzoylserine	0.541545	1	18	{ R_ABTA [4-aminobutyrate transaminase] } && { R_ALDD2y [aldehyde dehydrogenase (acetaldehyde, NADP)] } && { R_CYTBD2pp [cytochrome oxidase bd (menaquinol-8: 2 protons) (periplasm)] } && { R_DRPA [deoxyribose-phosphate aldolase] || R_PPM2 [phosphopentomutase 2 (deoxyribose)] } && { R_EDA [2-dehydro-3-deoxy-phosphogluconate aldolase] || R_EDD [6-phosphogluconate dehydratase] } && { R_ENO [enolase]…	18	{ R_ABTA [4-aminobutyrate transaminase] } && { R_ALDD2y [aldehyde dehydrogenase (acetaldehyde, NADP)] } && { R_CYTBD2pp [cytochrome oxidase bd (menaquinol-8: 2 protons) (periplasm)] } && { R_DRPA [deoxyribose-phosphate aldolase] || R_PPM2 [phosphopentomutase 2 (deoxyribose)] } && { R_EDA [2-dehydro-3-deoxy-phosphogluconate aldolase] || R_EDD [6-phosphogluconate dehydratase] } && { R_ENO [enolase]…	23	{ R_ALDD2y [aldehyde dehydrogenase (acetaldehyde, NADP)] } && { R_F6PA [fructose 6-phosphate aldolase] } && { R_FRD2 [fumarate reductase] } && { R_G6PDH2r [glucose 6-phosphate dehydrogenase] || R_PGL [6-phosphogluconolactonase] } && { R_GLUDC [Glutamate Decarboxylase] } && { R_GLYAT [glycine C-acetyltransferase] } && { R_GLYCK [glycerate kinase] } && { R_GLYCK2 [glycerate kinase] } && { R_GLYCL […	13	{ R_ABTA [4-aminobutyrate transaminase] } && { R_AKGDH [2-Oxogluterate dehydrogenase] } && { R_ALDD2y [aldehyde dehydrogenase (acetaldehyde, NADP)] } && { R_F6PA [fructose 6-phosphate aldolase] } && { R_G6PDH2r [glucose 6-phosphate dehydrogenase] || R_PGL [6-phosphogluconolactonase] } && { R_GHMT2r [glycine hydroxymethyltransferase, reversible] } && { R_HCYSMT [homocysteine S-methyltransferase] }…
29	M_23dhdp_c	2,3-Dihydrodipicolinate	0.931228	1	22	{ R_ABTA [4-aminobutyrate transaminase] } && { R_ACGAMK [N-acetylglucosamine kinase] || R_ACM6PH [N-acetylmuramate 6-phosphate hydrolase] || R_AGDC [N-acetylglucosamine-6-phosphate deacetylase] || R_ANHMK [1,6-anhydrous-N-Acetylmuramate kinase] } && { R_ACKr [acetate kinase] || R_PTAr [phosphotransacetylase] } && { R_ALCD2x [alcohol dehydrogenase (ethanol)] } && { R_ALDD2x [aldehyde dehydrogenase…	22	{ R_ABTA [4-aminobutyrate transaminase] } && { R_ACGAMK [N-acetylglucosamine kinase] || R_ACM6PH [N-acetylmuramate 6-phosphate hydrolase] || R_AGDC [N-acetylglucosamine-6-phosphate deacetylase] || R_ANHMK [1,6-anhydrous-N-Acetylmuramate kinase] } && { R_ACKr [acetate kinase] || R_PTAr [phosphotransacetylase] } && { R_ALCD2x [alcohol dehydrogenase (ethanol)] } && { R_ALDD2x [aldehyde dehydrogenase…	22	{ R_ABTA [4-aminobutyrate transaminase] } && { R_ACGAMK [N-acetylglucosamine kinase] || R_ACM6PH [N-acetylmuramate 6-phosphate hydrolase] || R_AGDC [N-acetylglucosamine-6-phosphate deacetylase] || R_ANHMK [1,6-anhydrous-N-Acetylmuramate kinase] } && { R_ACKr [acetate kinase] || R_PTAr [phosphotransacetylase] } && { R_ALCD2x [alcohol dehydrogenase (ethanol)] } && { R_ALDD2x [aldehyde dehydrogenase…	19	{ R_ABTA [4-aminobutyrate transaminase] } && { R_ACGAMK [N-acetylglucosamine kinase] || R_ACM6PH [N-acetylmuramate 6-phosphate hydrolase] || R_AGDC [N-acetylglucosamine-6-phosphate deacetylase] || R_ANHMK [1,6-anhydrous-N-Acetylmuramate kinase] } && { R_ACKr [acetate kinase] || R_PTAr [phosphotransacetylase] } && { R_AKGDH [2-Oxogluterate dehydrogenase] } && { R_ALCD2x [alcohol dehydrogenase (eth…
30	M_23dhmb_c	(R)-2,3-Dihydroxy-3-methylbutanoate	1.08206	1	15	{ R_ABTA [4-aminobutyrate transaminase] } && { R_AKGDH [2-Oxogluterate dehydrogenase] } && { R_DRPA [deoxyribose-phosphate aldolase] || R_PPM2 [phosphopentomutase 2 (deoxyribose)] } && { R_FBA3 [Sedoheptulose 1,7-bisphosphate D-glyceraldehyde-3-phosphate-lyase] || R_PFK_3 [phosphofructokinase (s7p)] } && { R_FTHFD [formyltetrahydrofolate deformylase] } && { R_GHMT2r [glycine hydroxymethyltransfer…	15	{ R_ABTA [4-aminobutyrate transaminase] } && { R_AKGDH [2-Oxogluterate dehydrogenase] } && { R_DRPA [deoxyribose-phosphate aldolase] || R_PPM2 [phosphopentomutase 2 (deoxyribose)] } && { R_FBA3 [Sedoheptulose 1,7-bisphosphate D-glyceraldehyde-3-phosphate-lyase] || R_PFK_3 [phosphofructokinase (s7p)] } && { R_FTHFD [formyltetrahydrofolate deformylase] } && { R_GHMT2r [glycine hydroxymethyltransfer…	15	{ R_ABTA [4-aminobutyrate transaminase] } && { R_AKGDH [2-Oxogluterate dehydrogenase] } && { R_DRPA [deoxyribose-phosphate aldolase] || R_PPM2 [phosphopentomutase 2 (deoxyribose)] } && { R_FBA3 [Sedoheptulose 1,7-bisphosphate D-glyceraldehyde-3-phosphate-lyase] || R_PFK_3 [phosphofructokinase (s7p)] } && { R_FTHFD [formyltetrahydrofolate deformylase] } && { R_GHMT2r [glycine hydroxymethyltransfer…	9	{ R_DRPA [deoxyribose-phosphate aldolase] || R_PPM2 [phosphopentomutase 2 (deoxyribose)] } && { R_GLYCL [Glycine Cleavage System] } && { R_GND [phosphogluconate dehydrogenase] } && { R_LDH_D [D-lactate dehydrogenase] } && { R_MGSA [methylglyoxal synthase] } && { R_PDH [pyruvate dehydrogenase] } && { R_PFL [pyruvate formate lyase] } && { R_PGCD [phosphoglycerate dehydrogenase] || R_PSERT [phosphos…
31	M_23dhmp_c	(R)-2,3-Dihydroxy-3-methylpentanoate	0.792239	1	43	{ R_ABTA [4-aminobutyrate transaminase] } && { R_ACALD [acetaldehyde dehydrogenase (acetylating)] } && { R_ACKr [acetate kinase] || R_PTAr [phosphotransacetylase] } && { R_AGM4PA [N-Acetyl-D-glucosamine(anhydrous)N-Acetylmuramyl-tetrapeptide amidase] } && { R_AGM4PApp [N-Acetyl-D-glucosamine(anhydrous)N-Acetylmuramyl-tetrapeptide amidase (periplasm)] } && { R_AKGDH [2-Oxogluterate dehydrogenase] …	43	{ R_ABTA [4-aminobutyrate transaminase] } && { R_ACALD [acetaldehyde dehydrogenase (acetylating)] } && { R_ACKr [acetate kinase] || R_PTAr [phosphotransacetylase] } && { R_AGM4PA [N-Acetyl-D-glucosamine(anhydrous)N-Acetylmuramyl-tetrapeptide amidase] } && { R_AGM4PApp [N-Acetyl-D-glucosamine(anhydrous)N-Acetylmuramyl-tetrapeptide amidase (periplasm)] } && { R_AKGDH [2-Oxogluterate dehydrogenase] …	43	{ R_ABTA [4-aminobutyrate transaminase] } && { R_ACALD [acetaldehyde dehydrogenase (acetylating)] } && { R_ACKr [acetate kinase] || R_PTAr [phosphotransacetylase] } && { R_AGM4PA [N-Acetyl-D-glucosamine(anhydrous)N-Acetylmuramyl-tetrapeptide amidase] } && { R_AGM4PApp [N-Acetyl-D-glucosamine(anhydrous)N-Acetylmuramyl-tetrapeptide amidase (periplasm)] } && { R_AKGDH [2-Oxogluterate dehydrogenase] …	24	{ R_ABTA [4-aminobutyrate transaminase] } && { R_ACALD [acetaldehyde dehydrogenase (acetylating)] } && { R_ACGAMK [N-acetylglucosamine kinase] || R_ACM6PH [N-acetylmuramate 6-phosphate hydrolase] || R_AGDC [N-acetylglucosamine-6-phosphate deacetylase] || R_ANHMK [1,6-anhydrous-N-Acetylmuramate kinase] } && { R_ACKr [acetate kinase] || R_PTAr [phosphotransacetylase] } && { R_AKGDH [2-Oxogluterate …
33	M_25aics_c	(S)-2-[5-Amino-1-(5-phospho-D-ribosyl)imidazole-4-carboxamido]succinate	0.4585	1	25	{ R_ALDD2y [aldehyde dehydrogenase (acetaldehyde, NADP)] } && { R_CBMKr [Carbamate kinase] } && { R_DADK [deoxyadenylate kinase] } && { R_EDA [2-dehydro-3-deoxy-phosphogluconate aldolase] || R_EDD [6-phosphogluconate dehydratase] } && { R_GLUDC [Glutamate Decarboxylase] } && { R_GLYAT [glycine C-acetyltransferase] } && { R_GLYCL [Glycine Cleavage System] } && { R_GSNK [guanosine kinase] } && { R_…	25	{ R_ALDD2y [aldehyde dehydrogenase (acetaldehyde, NADP)] } && { R_CBMKr [Carbamate kinase] } && { R_DADK [deoxyadenylate kinase] } && { R_EDA [2-dehydro-3-deoxy-phosphogluconate aldolase] || R_EDD [6-phosphogluconate dehydratase] } && { R_GLUDC [Glutamate Decarboxylase] } && { R_GLYAT [glycine C-acetyltransferase] } && { R_GLYCL [Glycine Cleavage System] } && { R_GSNK [guanosine kinase] } && { R_…	36	{ R_ACALD [acetaldehyde dehydrogenase (acetylating)] } && { R_AKGDH [2-Oxogluterate dehydrogenase] } && { R_APG3PAT120 [acyl-phosphate:glycerol-3-phosphate acyltransferase (C12:0)] } && { R_APG3PAT180 [acyl-phosphate:glycerol-3-phosphate acyltransferase (C18:0)] } && { R_CBMKr [Carbamate kinase] } && { R_CYTK2 [cytidylate kinase (dCMP)] } && { R_DADK [deoxyadenylate kinase] } && { R_DGK1 [deoxygu…	13	{ R_ABTA [4-aminobutyrate transaminase] } && { R_AKGDH [2-Oxogluterate dehydrogenase] } && { R_ALDD2y [aldehyde dehydrogenase (acetaldehyde, NADP)] } && { R_ALLTAMH [allantoate amidohydrolase] || R_ALLTN [allantoinase] || R_XAND [xanthine dehydrogenase] } && { R_DRPA [deoxyribose-phosphate aldolase] || R_PPM2 [phosphopentomutase 2 (deoxyribose)] } && { R_EDA [2-dehydro-3-deoxy-phosphogluconate al…
35	M_25drapp_c	2,5-Diamino-6-(ribosylamino)-4-(3H)-pyrimidinone_5'-phosphate	0.570012	1	12	{ R_ALLTAMH [allantoate amidohydrolase] || R_ALLTN [allantoinase] || R_XAND [xanthine dehydrogenase] } && { R_CYSDS [Cysteine Desulfhydrase] } && { R_DSERDHr [D-serine dehydrogenase] || R_LSERDHr [L-serine dehydrogenase] || R_SERD_D [D-serine deaminase] } && { R_ETHAAL [Ethanolamine ammonia-lyase] } && { R_F6PA [fructose 6-phosphate aldolase] } && { R_FBA [fructose-bisphosphate aldolase] } && { R…	12	{ R_ALLTAMH [allantoate amidohydrolase] || R_ALLTN [allantoinase] || R_XAND [xanthine dehydrogenase] } && { R_CYSDS [Cysteine Desulfhydrase] } && { R_DSERDHr [D-serine dehydrogenase] || R_LSERDHr [L-serine dehydrogenase] || R_SERD_D [D-serine deaminase] } && { R_ETHAAL [Ethanolamine ammonia-lyase] } && { R_F6PA [fructose 6-phosphate aldolase] } && { R_FBA [fructose-bisphosphate aldolase] } && { R…	14	{ R_ALLTAMH [allantoate amidohydrolase] || R_ALLTN [allantoinase] || R_XAND [xanthine dehydrogenase] } && { R_CYSDS [Cysteine Desulfhydrase] } && { R_DSERDHr [D-serine dehydrogenase] || R_LSERDHr [L-serine dehydrogenase] || R_SERD_D [D-serine deaminase] } && { R_ETHAAL [Ethanolamine ammonia-lyase] } && { R_F6PA [fructose 6-phosphate aldolase] } && { R_FBA [fructose-bisphosphate aldolase] } && { R…	10	{ R_ALLTAMH [allantoate amidohydrolase] || R_ALLTN [allantoinase] || R_XAND [xanthine dehydrogenase] } && { R_CYSDS [Cysteine Desulfhydrase] } && { R_DSERDHr [D-serine dehydrogenase] || R_LSERDHr [L-serine dehydrogenase] || R_SERD_D [D-serine deaminase] } && { R_ETHAAL [Ethanolamine ammonia-lyase] } && { R_FTHFD [formyltetrahydrofolate deformylase] } && { R_HCYSMT [homocysteine S-methyltransferas…
36	M_26dap-LL_c	LL-2,6-Diaminoheptanedioate	0.78637	1	23	{ R_ACKr [acetate kinase] || R_PTAr [phosphotransacetylase] } && { R_ALDD2x [aldehyde dehydrogenase (acetaldehyde, NAD)] } && { R_ALDD2y [aldehyde dehydrogenase (acetaldehyde, NADP)] } && { R_AST [Arginine succinyltransferase] || R_SADH [Succinylarginine dihydrolase] || R_SGDS [Succinylglutamate desuccinylase] || R_SGSAD [Succinylglutamic semialdehyde dehydrogenase] || R_SOTA [Succinylornithine t…	23	{ R_ACKr [acetate kinase] || R_PTAr [phosphotransacetylase] } && { R_ALDD2x [aldehyde dehydrogenase (acetaldehyde, NAD)] } && { R_ALDD2y [aldehyde dehydrogenase (acetaldehyde, NADP)] } && { R_AST [Arginine succinyltransferase] || R_SADH [Succinylarginine dihydrolase] || R_SGDS [Succinylglutamate desuccinylase] || R_SGSAD [Succinylglutamic semialdehyde dehydrogenase] || R_SOTA [Succinylornithine t…	23	{ R_ABUTD [Aminobutyraldehyde dehydrogenase] || R_PTRCTA [Putrescine Transaminase] } && { R_ACGAMK [N-acetylglucosamine kinase] || R_ACM6PH [N-acetylmuramate 6-phosphate hydrolase] || R_AGDC [N-acetylglucosamine-6-phosphate deacetylase] || R_ANHMK [1,6-anhydrous-N-Acetylmuramate kinase] } && { R_ACKr [acetate kinase] || R_PTAr [phosphotransacetylase] } && { R_ALCD2x [alcohol dehydrogenase (ethano…	17	{ R_ABTA [4-aminobutyrate transaminase] } && { R_ACKr [acetate kinase] || R_PTAr [phosphotransacetylase] } && { R_ALDD2x [aldehyde dehydrogenase (acetaldehyde, NAD)] } && { R_ALDD2y [aldehyde dehydrogenase (acetaldehyde, NADP)] } && { R_AST [Arginine succinyltransferase] || R_SADH [Succinylarginine dihydrolase] || R_SGDS [Succinylglutamate desuccinylase] || R_SGSAD [Succinylglutamic semialdehyde …
37	M_26dap-M_c	meso-2,6-Diaminoheptanedioate	0.78637	1	21	{ R_ABTA [4-aminobutyrate transaminase] } && { R_AKGDH [2-Oxogluterate dehydrogenase] } && { R_ALDD2y [aldehyde dehydrogenase (acetaldehyde, NADP)] } && { R_ATHRDHr [L-allo-threonine dehydrogenase] || R_THRA2i [L-allo-Threonine Aldolase] } && { R_CYTBDpp [cytochrome oxidase bd (ubiquinol-8: 2 protons) (periplasm)] } && { R_CYTBO3_4pp [cytochrome oxidase bo3 (ubiquinol-8: 4 protons) (periplasm)] }…	23	{ R_ABTA [4-aminobutyrate transaminase] } && { R_ACKr [acetate kinase] || R_PTAr [phosphotransacetylase] } && { R_ALCD2x [alcohol dehydrogenase (ethanol)] } && { R_ALDD2x [aldehyde dehydrogenase (acetaldehyde, NAD)] } && { R_ALDD2y [aldehyde dehydrogenase (acetaldehyde, NADP)] } && { R_AST [Arginine succinyltransferase] || R_SADH [Succinylarginine dihydrolase] || R_SGDS [Succinylglutamate desucci…	29	{ R_ACKr [acetate kinase] || R_PTAr [phosphotransacetylase] } && { R_ALCD2x [alcohol dehydrogenase (ethanol)] } && { R_ALDD2x [aldehyde dehydrogenase (acetaldehyde, NAD)] } && { R_ALDD2y [aldehyde dehydrogenase (acetaldehyde, NADP)] } && { R_CBMKr [Carbamate kinase] } && { R_CBPS [carbamoyl-phosphate synthase (glutamine-hydrolysing)] } && { R_CITL [Citrate lyase] } && { R_CYSDS [Cysteine Desulfhy…	18	{ R_ABTA [4-aminobutyrate transaminase] } && { R_ACKr [acetate kinase] || R_PTAr [phosphotransacetylase] } && { R_ALDD2x [aldehyde dehydrogenase (acetaldehyde, NAD)] } && { R_ALDD2y [aldehyde dehydrogenase (acetaldehyde, NADP)] } && { R_CBMKr [Carbamate kinase] } && { R_CBPS [carbamoyl-phosphate synthase (glutamine-hydrolysing)] } && { R_CITL [Citrate lyase] } && { R_FACOAE60 [fatty-acid-CoA thio…
38	M_2agpe120_c	2-Acyl-sn-glycero-3-phosphoethanolamine_(n-C12:0)	0.253307	1	17	{ R_ALCD2x [alcohol dehydrogenase (ethanol)] } && { R_ALDD2y [aldehyde dehydrogenase (acetaldehyde, NADP)] } && { R_CYTBD2pp [cytochrome oxidase bd (menaquinol-8: 2 protons) (periplasm)] } && { R_FDH4pp [formate dehydrogenase (quinone-8) (periplasm)] } && { R_FE3Ri [Fe(III) reduction] } && { R_GLCDpp [Glucose dehydrogenase (ubiquinone-8 as acceptor) (periplasm)] || R_GNK [gluconokinase] } && { R_…	20	{ R_ABTA [4-aminobutyrate transaminase] } && { R_ALCD2x [alcohol dehydrogenase (ethanol)] } && { R_ALDD2y [aldehyde dehydrogenase (acetaldehyde, NADP)] } && { R_ATPS4rpp [ATP synthase (four protons for one ATP) (periplasm)] } && { R_CYTBD2pp [cytochrome oxidase bd (menaquinol-8: 2 protons) (periplasm)] } && { R_FDH4pp [formate dehydrogenase (quinone-8) (periplasm)] } && { R_FE3Ri [Fe(III) reducti…	26	{ R_ABUTD [Aminobutyraldehyde dehydrogenase] || R_PTRCTA [Putrescine Transaminase] } && { R_ACKr [acetate kinase] || R_PTAr [phosphotransacetylase] } && { R_ALCD2x [alcohol dehydrogenase (ethanol)] } && { R_ALDD2x [aldehyde dehydrogenase (acetaldehyde, NAD)] } && { R_ALDD2y [aldehyde dehydrogenase (acetaldehyde, NADP)] } && { R_AST [Arginine succinyltransferase] || R_SADH [Succinylarginine dihydr…	19	{ R_ABTA [4-aminobutyrate transaminase] } && { R_ACGAMK [N-acetylglucosamine kinase] || R_ACM6PH [N-acetylmuramate 6-phosphate hydrolase] || R_AGDC [N-acetylglucosamine-6-phosphate deacetylase] || R_ANHMK [1,6-anhydrous-N-Acetylmuramate kinase] } && { R_ACKr [acetate kinase] || R_PTAr [phosphotransacetylase] } && { R_ALCD2x [alcohol dehydrogenase (ethanol)] } && { R_ALDD2x [aldehyde dehydrogenase…
1402	M_2agpe120_p	2-Acyl-sn-glycero-3-phosphoethanolamine_(n-C12:0)	0.253307	1	17	{ R_ALCD2x [alcohol dehydrogenase (ethanol)] } && { R_ALDD2y [aldehyde dehydrogenase (acetaldehyde, NADP)] } && { R_CYTBD2pp [cytochrome oxidase bd (menaquinol-8: 2 protons) (periplasm)] } && { R_FDH4pp [formate dehydrogenase (quinone-8) (periplasm)] } && { R_FE3Ri [Fe(III) reduction] } && { R_GLCDpp [Glucose dehydrogenase (ubiquinone-8 as acceptor) (periplasm)] || R_GNK [gluconokinase] } && { R_…	25	{ R_ACKr [acetate kinase] || R_PTAr [phosphotransacetylase] } && { R_ALAGLUE [L-alanyl-gamma-glutamate epimerase] || R_LADGMDH [L-alanyl-gamma-D-glutamyl-meso-diaminopimelate hydrolase] || R_LALGP [L-alanyl-gamma-L-glutamate peptidase] } && { R_ALCD2x [alcohol dehydrogenase (ethanol)] } && { R_ALDD2x [aldehyde dehydrogenase (acetaldehyde, NAD)] } && { R_ALDD2y [aldehyde dehydrogenase (acetaldehyd…	25	{ R_ACKr [acetate kinase] || R_PTAr [phosphotransacetylase] } && { R_ALAGLUE [L-alanyl-gamma-glutamate epimerase] || R_LADGMDH [L-alanyl-gamma-D-glutamyl-meso-diaminopimelate hydrolase] || R_LALGP [L-alanyl-gamma-L-glutamate peptidase] } && { R_ALCD2x [alcohol dehydrogenase (ethanol)] } && { R_ALDD2x [aldehyde dehydrogenase (acetaldehyde, NAD)] } && { R_ALDD2y [aldehyde dehydrogenase (acetaldehyd…	19	{ R_ABTA [4-aminobutyrate transaminase] } && { R_ACGAMK [N-acetylglucosamine kinase] || R_ACM6PH [N-acetylmuramate 6-phosphate hydrolase] || R_AGDC [N-acetylglucosamine-6-phosphate deacetylase] || R_ANHMK [1,6-anhydrous-N-Acetylmuramate kinase] } && { R_ACKr [acetate kinase] || R_PTAr [phosphotransacetylase] } && { R_ALCD2x [alcohol dehydrogenase (ethanol)] } && { R_ALDD2x [aldehyde dehydrogenase…
39	M_2agpe140_c	2-Acyl-sn-glycero-3-phosphoethanolamine_(n-C14:0)	0.226263	1	16	{ R_ALCD2x [alcohol dehydrogenase (ethanol)] } && { R_ALDD2y [aldehyde dehydrogenase (acetaldehyde, NADP)] } && { R_FE3Ri [Fe(III) reduction] } && { R_G6PDH2r [glucose 6-phosphate dehydrogenase] || R_PGL [6-phosphogluconolactonase] } && { R_GLCDpp [Glucose dehydrogenase (ubiquinone-8 as acceptor) (periplasm)] || R_GNK [gluconokinase] } && { R_GLYCTO2 [Glycolate oxidase] } && { R_GLYCTO3 [Glycolat…	16	{ R_ALCD2x [alcohol dehydrogenase (ethanol)] } && { R_ALDD2y [aldehyde dehydrogenase (acetaldehyde, NADP)] } && { R_FE3Ri [Fe(III) reduction] } && { R_G6PDH2r [glucose 6-phosphate dehydrogenase] || R_PGL [6-phosphogluconolactonase] } && { R_GLCDpp [Glucose dehydrogenase (ubiquinone-8 as acceptor) (periplasm)] || R_GNK [gluconokinase] } && { R_GLYCTO2 [Glycolate oxidase] } && { R_GLYCTO3 [Glycolat…	22	{ R_ACGAMK [N-acetylglucosamine kinase] || R_ACM6PH [N-acetylmuramate 6-phosphate hydrolase] || R_AGDC [N-acetylglucosamine-6-phosphate deacetylase] || R_ANHMK [1,6-anhydrous-N-Acetylmuramate kinase] } && { R_ACKr [acetate kinase] || R_PTAr [phosphotransacetylase] } && { R_ALCD2x [alcohol dehydrogenase (ethanol)] } && { R_ALDD2x [aldehyde dehydrogenase (acetaldehyde, NAD)] } && { R_ALDD2y [aldehy…	19	{ R_ABTA [4-aminobutyrate transaminase] } && { R_ACGAMK [N-acetylglucosamine kinase] || R_ACM6PH [N-acetylmuramate 6-phosphate hydrolase] || R_AGDC [N-acetylglucosamine-6-phosphate deacetylase] || R_ANHMK [1,6-anhydrous-N-Acetylmuramate kinase] } && { R_ACKr [acetate kinase] || R_PTAr [phosphotransacetylase] } && { R_ALCD2x [alcohol dehydrogenase (ethanol)] } && { R_ALDD2x [aldehyde dehydrogenase…
1403	M_2agpe140_p	2-Acyl-sn-glycero-3-phosphoethanolamine_(n-C14:0)	0.226263	1	18	{ R_ACALD [acetaldehyde dehydrogenase (acetylating)] } && { R_ALCD2x [alcohol dehydrogenase (ethanol)] } && { R_FADRx [FAD reductase] } && { R_FLVRx [flavin reductase (NAD)] } && { R_FMNRx [FMN reductase] } && { R_GLYCLTDx [Glycolate dehydrogenase (NAD)] } && { R_HCYSMT [homocysteine S-methyltransferase] } && { R_LDH_D [D-lactate dehydrogenase] } && { R_MDH [malate dehydrogenase] } && { R_NADH10 …	18	{ R_ACALD [acetaldehyde dehydrogenase (acetylating)] } && { R_ALCD2x [alcohol dehydrogenase (ethanol)] } && { R_FADRx [FAD reductase] } && { R_FLVRx [flavin reductase (NAD)] } && { R_FMNRx [FMN reductase] } && { R_GLYCLTDx [Glycolate dehydrogenase (NAD)] } && { R_HCYSMT [homocysteine S-methyltransferase] } && { R_LDH_D [D-lactate dehydrogenase] } && { R_MDH [malate dehydrogenase] } && { R_NADH10 …	18	{ R_ACALD [acetaldehyde dehydrogenase (acetylating)] } && { R_ALCD2x [alcohol dehydrogenase (ethanol)] } && { R_FADRx [FAD reductase] } && { R_FLVRx [flavin reductase (NAD)] } && { R_FMNRx [FMN reductase] } && { R_GLYCLTDx [Glycolate dehydrogenase (NAD)] } && { R_HCYSMT [homocysteine S-methyltransferase] } && { R_ICL [Isocitrate lyase] } && { R_LDH_D [D-lactate dehydrogenase] } && { R_MDH [malate…	16	{ R_ACALD [acetaldehyde dehydrogenase (acetylating)] } && { R_ALCD2x [alcohol dehydrogenase (ethanol)] } && { R_CYTBDpp [cytochrome oxidase bd (ubiquinol-8: 2 protons) (periplasm)] } && { R_CYTBO3_4pp [cytochrome oxidase bo3 (ubiquinol-8: 4 protons) (periplasm)] } && { R_FADRx [FAD reductase] } && { R_FLVRx [flavin reductase (NAD)] } && { R_FMNRx [FMN reductase] } && { R_FRD3 [fumarate reductase]…
40	M_2agpe141_c	2-Acyl-sn-glycero-3-phosphoethanolamine_(n-C14:1)	0.229117	1	24	{ R_ACKr [acetate kinase] || R_PTAr [phosphotransacetylase] } && { R_ALCD2x [alcohol dehydrogenase (ethanol)] } && { R_ALDD2x [aldehyde dehydrogenase (acetaldehyde, NAD)] } && { R_ALDD2y [aldehyde dehydrogenase (acetaldehyde, NADP)] } && { R_AST [Arginine succinyltransferase] || R_SADH [Succinylarginine dihydrolase] || R_SGDS [Succinylglutamate desuccinylase] || R_SGSAD [Succinylglutamic semialde…	24	{ R_ACKr [acetate kinase] || R_PTAr [phosphotransacetylase] } && { R_ALCD2x [alcohol dehydrogenase (ethanol)] } && { R_ALDD2x [aldehyde dehydrogenase (acetaldehyde, NAD)] } && { R_ALDD2y [aldehyde dehydrogenase (acetaldehyde, NADP)] } && { R_AST [Arginine succinyltransferase] || R_SADH [Succinylarginine dihydrolase] || R_SGDS [Succinylglutamate desuccinylase] || R_SGSAD [Succinylglutamic semialde…	24	{ R_ACKr [acetate kinase] || R_PTAr [phosphotransacetylase] } && { R_ALCD2x [alcohol dehydrogenase (ethanol)] } && { R_ALDD2x [aldehyde dehydrogenase (acetaldehyde, NAD)] } && { R_ALDD2y [aldehyde dehydrogenase (acetaldehyde, NADP)] } && { R_AST [Arginine succinyltransferase] || R_SADH [Succinylarginine dihydrolase] || R_SGDS [Succinylglutamate desuccinylase] || R_SGSAD [Succinylglutamic semialde…	15	{ R_ABTA [4-aminobutyrate transaminase] } && { R_ACALD [acetaldehyde dehydrogenase (acetylating)] } && { R_ACGAMK [N-acetylglucosamine kinase] || R_ACM6PH [N-acetylmuramate 6-phosphate hydrolase] || R_AGDC [N-acetylglucosamine-6-phosphate deacetylase] || R_ANHMK [1,6-anhydrous-N-Acetylmuramate kinase] } && { R_ACKr [acetate kinase] || R_PTAr [phosphotransacetylase] } && { R_AKGDH [2-Oxogluterate …
1404	M_2agpe141_p	2-Acyl-sn-glycero-3-phosphoethanolamine_(n-C14:1)	0.229117	1	16	{ R_ACALD [acetaldehyde dehydrogenase (acetylating)] } && { R_CYTBO3_4pp [cytochrome oxidase bo3 (ubiquinol-8: 4 protons) (periplasm)] } && { R_FBP [fructose-bisphosphatase] } && { R_FE3Ri [Fe(III) reduction] } && { R_GLYCDx [Glycerol dehydrogenase] } && { R_GLYCLTDx [Glycolate dehydrogenase (NAD)] } && { R_LDH_D2 [D-lactate dehydrogenase] } && { R_MDH [malate dehydrogenase] } && { R_MGSA [methyl…	22	{ R_ACALD [acetaldehyde dehydrogenase (acetylating)] } && { R_ACKr [acetate kinase] || R_PTAr [phosphotransacetylase] } && { R_ATHRDHr [L-allo-threonine dehydrogenase] || R_THRA2i [L-allo-Threonine Aldolase] } && { R_DRPA [deoxyribose-phosphate aldolase] || R_PPM2 [phosphopentomutase 2 (deoxyribose)] } && { R_FADRx [FAD reductase] } && { R_FBP [fructose-bisphosphatase] } && { R_FLVRx [flavin redu…	28	{ R_ACGAMK [N-acetylglucosamine kinase] || R_ACM6PH [N-acetylmuramate 6-phosphate hydrolase] || R_AGDC [N-acetylglucosamine-6-phosphate deacetylase] || R_ANHMK [1,6-anhydrous-N-Acetylmuramate kinase] } && { R_ACKr [acetate kinase] || R_PTAr [phosphotransacetylase] } && { R_ALCD2x [alcohol dehydrogenase (ethanol)] } && { R_ALDD2x [aldehyde dehydrogenase (acetaldehyde, NAD)] } && { R_ALDD2y [aldehy…	15	{ R_ABTA [4-aminobutyrate transaminase] } && { R_ACALD [acetaldehyde dehydrogenase (acetylating)] } && { R_ACGAMK [N-acetylglucosamine kinase] || R_ACM6PH [N-acetylmuramate 6-phosphate hydrolase] || R_AGDC [N-acetylglucosamine-6-phosphate deacetylase] || R_ANHMK [1,6-anhydrous-N-Acetylmuramate kinase] } && { R_ACKr [acetate kinase] || R_PTAr [phosphotransacetylase] } && { R_AKGDH [2-Oxogluterate …
41	M_2agpe160_c	2-Acyl-sn-glycero-3-phosphoethanolamine_(n-C16:0)	0.204437	1	28	{ R_ABTA [4-aminobutyrate transaminase] } && { R_ACKr [acetate kinase] || R_PTAr [phosphotransacetylase] } && { R_AKGDH [2-Oxogluterate dehydrogenase] } && { R_ALAGLUE [L-alanyl-gamma-glutamate epimerase] || R_LADGMDH [L-alanyl-gamma-D-glutamyl-meso-diaminopimelate hydrolase] || R_LALGP [L-alanyl-gamma-L-glutamate peptidase] } && { R_ALCD2x [alcohol dehydrogenase (ethanol)] } && { R_ALDD2x [aldeh…	28	{ R_ABTA [4-aminobutyrate transaminase] } && { R_ACKr [acetate kinase] || R_PTAr [phosphotransacetylase] } && { R_AKGDH [2-Oxogluterate dehydrogenase] } && { R_ALAGLUE [L-alanyl-gamma-glutamate epimerase] || R_LADGMDH [L-alanyl-gamma-D-glutamyl-meso-diaminopimelate hydrolase] || R_LALGP [L-alanyl-gamma-L-glutamate peptidase] } && { R_ALCD2x [alcohol dehydrogenase (ethanol)] } && { R_ALDD2x [aldeh…	29	{ R_ABUTD [Aminobutyraldehyde dehydrogenase] || R_PTRCTA [Putrescine Transaminase] } && { R_ACALD [acetaldehyde dehydrogenase (acetylating)] } && { R_ACKr [acetate kinase] || R_PTAr [phosphotransacetylase] } && { R_ATHRDHr [L-allo-threonine dehydrogenase] || R_THRA2i [L-allo-Threonine Aldolase] } && { R_CBMKr [Carbamate kinase] } && { R_CBPS [carbamoyl-phosphate synthase (glutamine-hydrolysing)] …	19	{ R_ABTA [4-aminobutyrate transaminase] } && { R_ACALD [acetaldehyde dehydrogenase (acetylating)] } && { R_ACGAMK [N-acetylglucosamine kinase] || R_ACM6PH [N-acetylmuramate 6-phosphate hydrolase] || R_AGDC [N-acetylglucosamine-6-phosphate deacetylase] || R_ANHMK [1,6-anhydrous-N-Acetylmuramate kinase] } && { R_ACKr [acetate kinase] || R_PTAr [phosphotransacetylase] } && { R_AST [Arginine succinyl…
1405	M_2agpe160_p	2-Acyl-sn-glycero-3-phosphoethanolamine_(n-C16:0)	0.204437	1	18	{ R_ACALD [acetaldehyde dehydrogenase (acetylating)] } && { R_ALCD2x [alcohol dehydrogenase (ethanol)] } && { R_CYTBDpp [cytochrome oxidase bd (ubiquinol-8: 2 protons) (periplasm)] } && { R_CYTBO3_4pp [cytochrome oxidase bo3 (ubiquinol-8: 4 protons) (periplasm)] } && { R_FADRx [FAD reductase] } && { R_FLVRx [flavin reductase (NAD)] } && { R_FMNRx [FMN reductase] } && { R_GLYCLTDx [Glycolate dehyd…	18	{ R_ACALD [acetaldehyde dehydrogenase (acetylating)] } && { R_ALCD2x [alcohol dehydrogenase (ethanol)] } && { R_CYTBDpp [cytochrome oxidase bd (ubiquinol-8: 2 protons) (periplasm)] } && { R_CYTBO3_4pp [cytochrome oxidase bo3 (ubiquinol-8: 4 protons) (periplasm)] } && { R_FADRx [FAD reductase] } && { R_FLVRx [flavin reductase (NAD)] } && { R_FMNRx [FMN reductase] } && { R_GLYCLTDx [Glycolate dehyd…	18	{ R_ACALD [acetaldehyde dehydrogenase (acetylating)] } && { R_ALCD2x [alcohol dehydrogenase (ethanol)] } && { R_CYTBDpp [cytochrome oxidase bd (ubiquinol-8: 2 protons) (periplasm)] } && { R_CYTBO3_4pp [cytochrome oxidase bo3 (ubiquinol-8: 4 protons) (periplasm)] } && { R_FADRx [FAD reductase] } && { R_FLVRx [flavin reductase (NAD)] } && { R_FMNRx [FMN reductase] } && { R_GLYCLTDx [Glycolate dehyd…	17	{ R_ACALD [acetaldehyde dehydrogenase (acetylating)] } && { R_ALCD2x [alcohol dehydrogenase (ethanol)] } && { R_CYTBDpp [cytochrome oxidase bd (ubiquinol-8: 2 protons) (periplasm)] } && { R_CYTBO3_4pp [cytochrome oxidase bo3 (ubiquinol-8: 4 protons) (periplasm)] } && { R_FADRx [FAD reductase] } && { R_FLVRx [flavin reductase (NAD)] } && { R_FMNRx [FMN reductase] } && { R_FRD3 [fumarate reductase]…
42	M_2agpe161_c	2-Acyl-sn-glycero-3-phosphoethanolamine_(n-C16:1)	0.206764	1	20	{ R_ACALD [acetaldehyde dehydrogenase (acetylating)] } && { R_ACKr [acetate kinase] || R_PTAr [phosphotransacetylase] } && { R_AKGDH [2-Oxogluterate dehydrogenase] } && { R_CITL [Citrate lyase] } && { R_DRPA [deoxyribose-phosphate aldolase] || R_PPM2 [phosphopentomutase 2 (deoxyribose)] } && { R_FACOAE60 [fatty-acid-CoA thioesterase (hexanoate)] } && { R_FBA3 [Sedoheptulose 1,7-bisphosphate D-gly…	20	{ R_ACALD [acetaldehyde dehydrogenase (acetylating)] } && { R_ACKr [acetate kinase] || R_PTAr [phosphotransacetylase] } && { R_AKGDH [2-Oxogluterate dehydrogenase] } && { R_CITL [Citrate lyase] } && { R_DRPA [deoxyribose-phosphate aldolase] || R_PPM2 [phosphopentomutase 2 (deoxyribose)] } && { R_FACOAE60 [fatty-acid-CoA thioesterase (hexanoate)] } && { R_FBA3 [Sedoheptulose 1,7-bisphosphate D-gly…	20	{ R_ACALD [acetaldehyde dehydrogenase (acetylating)] } && { R_ACKr [acetate kinase] || R_PTAr [phosphotransacetylase] } && { R_AKGDH [2-Oxogluterate dehydrogenase] } && { R_CITL [Citrate lyase] } && { R_DRPA [deoxyribose-phosphate aldolase] || R_PPM2 [phosphopentomutase 2 (deoxyribose)] } && { R_FACOAE60 [fatty-acid-CoA thioesterase (hexanoate)] } && { R_FBA3 [Sedoheptulose 1,7-bisphosphate D-gly…	16	{ R_ABTA [4-aminobutyrate transaminase] } && { R_ACALD [acetaldehyde dehydrogenase (acetylating)] } && { R_ACKr [acetate kinase] || R_PTAr [phosphotransacetylase] } && { R_AKGDH [2-Oxogluterate dehydrogenase] } && { R_ALDD2y [aldehyde dehydrogenase (acetaldehyde, NADP)] } && { R_CITL [Citrate lyase] } && { R_FACOAE60 [fatty-acid-CoA thioesterase (hexanoate)] } && { R_FTHFD [formyltetrahydrofolate…
1406	M_2agpe161_p	2-Acyl-sn-glycero-3-phosphoethanolamine_(n-C16:1)	0.206764	1	19	{ R_ABUTD [Aminobutyraldehyde dehydrogenase] || R_PTRCTA [Putrescine Transaminase] } && { R_ACALD [acetaldehyde dehydrogenase (acetylating)] } && { R_ACKr [acetate kinase] || R_PTAr [phosphotransacetylase] } && { R_AKGDH [2-Oxogluterate dehydrogenase] } && { R_ATHRDHr [L-allo-threonine dehydrogenase] || R_THRA2i [L-allo-Threonine Aldolase] } && { R_CITL [Citrate lyase] } && { R_FACOAE60 [fatty-ac…	19	{ R_ABUTD [Aminobutyraldehyde dehydrogenase] || R_PTRCTA [Putrescine Transaminase] } && { R_ACALD [acetaldehyde dehydrogenase (acetylating)] } && { R_ACKr [acetate kinase] || R_PTAr [phosphotransacetylase] } && { R_AKGDH [2-Oxogluterate dehydrogenase] } && { R_ATHRDHr [L-allo-threonine dehydrogenase] || R_THRA2i [L-allo-Threonine Aldolase] } && { R_CITL [Citrate lyase] } && { R_FACOAE60 [fatty-ac…	19	{ R_ABUTD [Aminobutyraldehyde dehydrogenase] || R_PTRCTA [Putrescine Transaminase] } && { R_ACALD [acetaldehyde dehydrogenase (acetylating)] } && { R_ACKr [acetate kinase] || R_PTAr [phosphotransacetylase] } && { R_AKGDH [2-Oxogluterate dehydrogenase] } && { R_ATHRDHr [L-allo-threonine dehydrogenase] || R_THRA2i [L-allo-Threonine Aldolase] } && { R_CITL [Citrate lyase] } && { R_FACOAE60 [fatty-ac…	16	{ R_ABTA [4-aminobutyrate transaminase] } && { R_ACALD [acetaldehyde dehydrogenase (acetylating)] } && { R_ACKr [acetate kinase] || R_PTAr [phosphotransacetylase] } && { R_AKGDH [2-Oxogluterate dehydrogenase] } && { R_ALDD2y [aldehyde dehydrogenase (acetaldehyde, NADP)] } && { R_CITL [Citrate lyase] } && { R_FACOAE60 [fatty-acid-CoA thioesterase (hexanoate)] } && { R_GND [phosphogluconate dehydro…
43	M_2agpe180_c	2-Acyl-sn-glycero-3-phosphoethanolamine_(n-C18:0)	0.186452	1	22	{ R_ABTA [4-aminobutyrate transaminase] } && { R_ACALD [acetaldehyde dehydrogenase (acetylating)] } && { R_ACKr [acetate kinase] || R_PTAr [phosphotransacetylase] } && { R_AKGDH [2-Oxogluterate dehydrogenase] } && { R_ATHRDHr [L-allo-threonine dehydrogenase] || R_THRA2i [L-allo-Threonine Aldolase] } && { R_CITL [Citrate lyase] } && { R_CYTBO3_4pp [cytochrome oxidase bo3 (ubiquinol-8: 4 protons) (…	22	{ R_ABTA [4-aminobutyrate transaminase] } && { R_ACGAMK [N-acetylglucosamine kinase] || R_ACM6PH [N-acetylmuramate 6-phosphate hydrolase] || R_AGDC [N-acetylglucosamine-6-phosphate deacetylase] || R_ANHMK [1,6-anhydrous-N-Acetylmuramate kinase] } && { R_ACKr [acetate kinase] || R_PTAr [phosphotransacetylase] } && { R_ALCD2x [alcohol dehydrogenase (ethanol)] } && { R_ALDD2x [aldehyde dehydrogenase…	22	{ R_ABTA [4-aminobutyrate transaminase] } && { R_ACGAMK [N-acetylglucosamine kinase] || R_ACM6PH [N-acetylmuramate 6-phosphate hydrolase] || R_AGDC [N-acetylglucosamine-6-phosphate deacetylase] || R_ANHMK [1,6-anhydrous-N-Acetylmuramate kinase] } && { R_ACKr [acetate kinase] || R_PTAr [phosphotransacetylase] } && { R_ALCD2x [alcohol dehydrogenase (ethanol)] } && { R_ALDD2x [aldehyde dehydrogenase…	15	{ R_ABTA [4-aminobutyrate transaminase] } && { R_ACALD [acetaldehyde dehydrogenase (acetylating)] } && { R_ACGAMK [N-acetylglucosamine kinase] || R_ACM6PH [N-acetylmuramate 6-phosphate hydrolase] || R_AGDC [N-acetylglucosamine-6-phosphate deacetylase] || R_ANHMK [1,6-anhydrous-N-Acetylmuramate kinase] } && { R_ACKr [acetate kinase] || R_PTAr [phosphotransacetylase] } && { R_AKGDH [2-Oxogluterate …
1407	M_2agpe180_p	2-Acyl-sn-glycero-3-phosphoethanolamine_(n-C18:0)	0.186452	1	19	{ R_ALCD2x [alcohol dehydrogenase (ethanol)] } && { R_ALDD2y [aldehyde dehydrogenase (acetaldehyde, NADP)] } && { R_ENO [enolase] } && { R_F6PA [fructose 6-phosphate aldolase] } && { R_FBA [fructose-bisphosphate aldolase] } && { R_FE3Ri [Fe(III) reduction] } && { R_GLUDy [glutamate dehydrogenase (NADP)] } && { R_GLYCTO2 [Glycolate oxidase] } && { R_GLYCTO3 [Glycolate oxidase] } && { R_GND [phosph…	19	{ R_ALCD2x [alcohol dehydrogenase (ethanol)] } && { R_ALDD2y [aldehyde dehydrogenase (acetaldehyde, NADP)] } && { R_ENO [enolase] } && { R_F6PA [fructose 6-phosphate aldolase] } && { R_FBA [fructose-bisphosphate aldolase] } && { R_FE3Ri [Fe(III) reduction] } && { R_GLUDy [glutamate dehydrogenase (NADP)] } && { R_GLYCTO2 [Glycolate oxidase] } && { R_GLYCTO3 [Glycolate oxidase] } && { R_GND [phosph…	21	{ R_ACKr [acetate kinase] || R_PTAr [phosphotransacetylase] } && { R_ALCD2x [alcohol dehydrogenase (ethanol)] } && { R_ALDD2x [aldehyde dehydrogenase (acetaldehyde, NAD)] } && { R_ALDD2y [aldehyde dehydrogenase (acetaldehyde, NADP)] } && { R_AST [Arginine succinyltransferase] || R_SADH [Succinylarginine dihydrolase] || R_SGDS [Succinylglutamate desuccinylase] || R_SGSAD [Succinylglutamic semialde…	15	{ R_ABTA [4-aminobutyrate transaminase] } && { R_ACALD [acetaldehyde dehydrogenase (acetylating)] } && { R_ACGAMK [N-acetylglucosamine kinase] || R_ACM6PH [N-acetylmuramate 6-phosphate hydrolase] || R_AGDC [N-acetylglucosamine-6-phosphate deacetylase] || R_ANHMK [1,6-anhydrous-N-Acetylmuramate kinase] } && { R_ACKr [acetate kinase] || R_PTAr [phosphotransacetylase] } && { R_AKGDH [2-Oxogluterate …
44	M_2agpe181_c	2-Acyl-sn-glycero-3-phosphoethanolamine_(n-C18:1)	0.188385	1	34	{ R_3HAD140 [3-hydroxyacyl-[acyl-carrier-protein] dehydratase (n-C14:0)] } && { R_3HAD160 [3-hydroxyacyl-[acyl-carrier-protein] dehydratase (n-C16:0)] || R_3OAR160 [3-oxoacyl-[acyl-carrier-protein] reductase (n-C16:0)] || R_3OAS160 [3-oxoacyl-[acyl-carrier-protein] synthase (n-C16:0)] } && { R_3HAD181 [3-hydroxyacyl-[acyl-carrier-protein] dehydratase (n-C18:1)] || R_3OAR181 [3-oxoacyl-[acyl-carri…	34	{ R_3HAD140 [3-hydroxyacyl-[acyl-carrier-protein] dehydratase (n-C14:0)] } && { R_3HAD160 [3-hydroxyacyl-[acyl-carrier-protein] dehydratase (n-C16:0)] || R_3OAR160 [3-oxoacyl-[acyl-carrier-protein] reductase (n-C16:0)] || R_3OAS160 [3-oxoacyl-[acyl-carrier-protein] synthase (n-C16:0)] } && { R_3HAD181 [3-hydroxyacyl-[acyl-carrier-protein] dehydratase (n-C18:1)] || R_3OAR181 [3-oxoacyl-[acyl-carri…	34	{ R_3HAD140 [3-hydroxyacyl-[acyl-carrier-protein] dehydratase (n-C14:0)] } && { R_3HAD160 [3-hydroxyacyl-[acyl-carrier-protein] dehydratase (n-C16:0)] || R_3OAR160 [3-oxoacyl-[acyl-carrier-protein] reductase (n-C16:0)] || R_3OAS160 [3-oxoacyl-[acyl-carrier-protein] synthase (n-C16:0)] } && { R_3HAD181 [3-hydroxyacyl-[acyl-carrier-protein] dehydratase (n-C18:1)] || R_3OAR181 [3-oxoacyl-[acyl-carri…	16	{ R_ABTA [4-aminobutyrate transaminase] } && { R_ACGAMK [N-acetylglucosamine kinase] || R_ACM6PH [N-acetylmuramate 6-phosphate hydrolase] || R_AGDC [N-acetylglucosamine-6-phosphate deacetylase] || R_ANHMK [1,6-anhydrous-N-Acetylmuramate kinase] } && { R_ACKr [acetate kinase] || R_PTAr [phosphotransacetylase] } && { R_AKGDH [2-Oxogluterate dehydrogenase] } && { R_ALCD2x [alcohol dehydrogenase (eth…
1408	M_2agpe181_p	2-Acyl-sn-glycero-3-phosphoethanolamine_(n-C18:1)	0.188385	1	22	{ R_ACKr [acetate kinase] || R_PTAr [phosphotransacetylase] } && { R_AKGDH [2-Oxogluterate dehydrogenase] } && { R_ALCD2x [alcohol dehydrogenase (ethanol)] } && { R_ALDD2x [aldehyde dehydrogenase (acetaldehyde, NAD)] } && { R_ALDD2y [aldehyde dehydrogenase (acetaldehyde, NADP)] } && { R_CITL [Citrate lyase] } && { R_CYSDS [Cysteine Desulfhydrase] } && { R_CYTBO3_4pp [cytochrome oxidase bo3 (ubiqu…	22	{ R_ACKr [acetate kinase] || R_PTAr [phosphotransacetylase] } && { R_AKGDH [2-Oxogluterate dehydrogenase] } && { R_ALCD2x [alcohol dehydrogenase (ethanol)] } && { R_ALDD2x [aldehyde dehydrogenase (acetaldehyde, NAD)] } && { R_ALDD2y [aldehyde dehydrogenase (acetaldehyde, NADP)] } && { R_CITL [Citrate lyase] } && { R_CYSDS [Cysteine Desulfhydrase] } && { R_CYTBO3_4pp [cytochrome oxidase bo3 (ubiqu…	26	{ R_ABTA [4-aminobutyrate transaminase] } && { R_ACALD [acetaldehyde dehydrogenase (acetylating)] } && { R_ACGAMK [N-acetylglucosamine kinase] || R_ACM6PH [N-acetylmuramate 6-phosphate hydrolase] || R_AGDC [N-acetylglucosamine-6-phosphate deacetylase] || R_ANHMK [1,6-anhydrous-N-Acetylmuramate kinase] } && { R_ACKr [acetate kinase] || R_PTAr [phosphotransacetylase] } && { R_ATHRDHr [L-allo-threon…	17	{ R_ACKr [acetate kinase] || R_PTAr [phosphotransacetylase] } && { R_ALCD2x [alcohol dehydrogenase (ethanol)] } && { R_ALDD2y [aldehyde dehydrogenase (acetaldehyde, NADP)] } && { R_ATPS4rpp [ATP synthase (four protons for one ATP) (periplasm)] } && { R_FE3Ri [Fe(III) reduction] } && { R_FRD3 [fumarate reductase] } && { R_G6PDH2r [glucose 6-phosphate dehydrogenase] || R_PGL [6-phosphogluconolacton…
45	M_2agpg120_c	2-Acyl-sn-glycero-3-phosphoglycerol_(n-C12:0)	0.243545	1	19	{ R_ALCD2x [alcohol dehydrogenase (ethanol)] } && { R_ALDD2y [aldehyde dehydrogenase (acetaldehyde, NADP)] } && { R_CYTBD2pp [cytochrome oxidase bd (menaquinol-8: 2 protons) (periplasm)] } && { R_EDA [2-dehydro-3-deoxy-phosphogluconate aldolase] || R_EDD [6-phosphogluconate dehydratase] } && { R_FE3Ri [Fe(III) reduction] } && { R_GLYCTO2 [Glycolate oxidase] } && { R_GTHOr [glutathione oxidoreduct…	19	{ R_ACKr [acetate kinase] || R_PTAr [phosphotransacetylase] } && { R_ALCD2x [alcohol dehydrogenase (ethanol)] } && { R_ALDD2x [aldehyde dehydrogenase (acetaldehyde, NAD)] } && { R_ALDD2y [aldehyde dehydrogenase (acetaldehyde, NADP)] } && { R_CITL [Citrate lyase] } && { R_FACOAE60 [fatty-acid-CoA thioesterase (hexanoate)] } && { R_GLCDpp [Glucose dehydrogenase (ubiquinone-8 as acceptor) (periplasm…	20	{ R_ADA [Adenosine deaminase] } && { R_ADNK1 [adenosine kinase] } && { R_ADPT [adenine phosphoribosyltransferase] } && { R_EDA [2-dehydro-3-deoxy-phosphogluconate aldolase] || R_EDD [6-phosphogluconate dehydratase] } && { R_FBP [fructose-bisphosphatase] } && { R_GHMT2r [glycine hydroxymethyltransferase, reversible] } && { R_GLYCDx [Glycerol dehydrogenase] } && { R_GSNK [guanosine kinase] } && { R…	10	{ R_DURIPP [deoxyuridine phosphorylase] } && { R_EDA [2-dehydro-3-deoxy-phosphogluconate aldolase] || R_EDD [6-phosphogluconate dehydratase] } && { R_FLDR2 [flavodoxin reductase (NADPH)] } && { R_GND [phosphogluconate dehydrogenase] } && { R_ICL [Isocitrate lyase] } && { R_MGSA [methylglyoxal synthase] } && { R_PUNP4 [purine-nucleoside phosphorylase (Deoxyguanosine)] } && { R_RNDR1 [ribonucleosid…
1409	M_2agpg120_p	2-Acyl-sn-glycero-3-phosphoglycerol_(n-C12:0)	0.243545	1	21	{ R_ALCD2x [alcohol dehydrogenase (ethanol)] } && { R_ALDD2y [aldehyde dehydrogenase (acetaldehyde, NADP)] } && { R_FBA3 [Sedoheptulose 1,7-bisphosphate D-glyceraldehyde-3-phosphate-lyase] || R_PFK_3 [phosphofructokinase (s7p)] } && { R_FDH4pp [formate dehydrogenase (quinone-8) (periplasm)] } && { R_FDH5pp [Formate Dehydrogenase (menaquinone-8) (periplasm)] } && { R_FE3Ri [Fe(III) reduction] } &&…	21	{ R_ALCD2x [alcohol dehydrogenase (ethanol)] } && { R_ALDD2y [aldehyde dehydrogenase (acetaldehyde, NADP)] } && { R_CYTBD2pp [cytochrome oxidase bd (menaquinol-8: 2 protons) (periplasm)] } && { R_FADRx [FAD reductase] } && { R_FLVRx [flavin reductase (NAD)] } && { R_FMNRx [FMN reductase] } && { R_FRD2 [fumarate reductase] } && { R_FRD3 [fumarate reductase] } && { R_GLCDpp [Glucose dehydrogenase (…	22	{ R_ACALD [acetaldehyde dehydrogenase (acetylating)] } && { R_ACKr [acetate kinase] || R_PTAr [phosphotransacetylase] } && { R_ATHRDHr [L-allo-threonine dehydrogenase] || R_THRA2i [L-allo-Threonine Aldolase] } && { R_CITL [Citrate lyase] } && { R_FACOAE60 [fatty-acid-CoA thioesterase (hexanoate)] } && { R_FUM [fumarase] } && { R_GLCDpp [Glucose dehydrogenase (ubiquinone-8 as acceptor) (periplasm)…	18	{ R_ACALD [acetaldehyde dehydrogenase (acetylating)] } && { R_ACGAMK [N-acetylglucosamine kinase] || R_ACM6PH [N-acetylmuramate 6-phosphate hydrolase] || R_AGDC [N-acetylglucosamine-6-phosphate deacetylase] || R_ANHMK [1,6-anhydrous-N-Acetylmuramate kinase] } && { R_ACKr [acetate kinase] || R_PTAr [phosphotransacetylase] } && { R_ATHRDHr [L-allo-threonine dehydrogenase] || R_THRA2i [L-allo-Threon…
46	M_2agpg140_c	2-Acyl-sn-glycero-3-phosphoglycerol_(n-C14:0)	0.218694	1	21	{ R_ABTA [4-aminobutyrate transaminase] } && { R_ACGAMK [N-acetylglucosamine kinase] || R_ACM6PH [N-acetylmuramate 6-phosphate hydrolase] || R_AGDC [N-acetylglucosamine-6-phosphate deacetylase] || R_ANHMK [1,6-anhydrous-N-Acetylmuramate kinase] } && { R_ACKr [acetate kinase] || R_PTAr [phosphotransacetylase] } && { R_ALCD2x [alcohol dehydrogenase (ethanol)] } && { R_ALDD2x [aldehyde dehydrogenase…	21	{ R_ABTA [4-aminobutyrate transaminase] } && { R_ACGAMK [N-acetylglucosamine kinase] || R_ACM6PH [N-acetylmuramate 6-phosphate hydrolase] || R_AGDC [N-acetylglucosamine-6-phosphate deacetylase] || R_ANHMK [1,6-anhydrous-N-Acetylmuramate kinase] } && { R_ACKr [acetate kinase] || R_PTAr [phosphotransacetylase] } && { R_ALCD2x [alcohol dehydrogenase (ethanol)] } && { R_ALDD2x [aldehyde dehydrogenase…	23	{ R_ABTA [4-aminobutyrate transaminase] } && { R_ACGAMK [N-acetylglucosamine kinase] || R_ACM6PH [N-acetylmuramate 6-phosphate hydrolase] || R_AGDC [N-acetylglucosamine-6-phosphate deacetylase] || R_ANHMK [1,6-anhydrous-N-Acetylmuramate kinase] } && { R_ACKr [acetate kinase] || R_PTAr [phosphotransacetylase] } && { R_ALCD2x [alcohol dehydrogenase (ethanol)] } && { R_ALDD2x [aldehyde dehydrogenase…	18	{ R_ABTA [4-aminobutyrate transaminase] } && { R_ACALD [acetaldehyde dehydrogenase (acetylating)] } && { R_ACGAMK [N-acetylglucosamine kinase] || R_ACM6PH [N-acetylmuramate 6-phosphate hydrolase] || R_AGDC [N-acetylglucosamine-6-phosphate deacetylase] || R_ANHMK [1,6-anhydrous-N-Acetylmuramate kinase] } && { R_ACKr [acetate kinase] || R_PTAr [phosphotransacetylase] } && { R_AKGDH [2-Oxogluterate …
1410	M_2agpg140_p	2-Acyl-sn-glycero-3-phosphoglycerol_(n-C14:0)	0.218694	1	21	{ R_ACALD [acetaldehyde dehydrogenase (acetylating)] } && { R_ACOAD6f [acyl-CoA dehydrogenase (tetradecanoyl-CoA)] } && { R_DRPA [deoxyribose-phosphate aldolase] || R_PPM2 [phosphopentomutase 2 (deoxyribose)] } && { R_FDH4pp [formate dehydrogenase (quinone-8) (periplasm)] } && { R_FDH5pp [Formate Dehydrogenase (menaquinone-8) (periplasm)] } && { R_FE3Ri [Fe(III) reduction] } && { R_GLCDpp [Glucos…	30	{ R_ACALD [acetaldehyde dehydrogenase (acetylating)] } && { R_ATHRDHr [L-allo-threonine dehydrogenase] || R_THRA2i [L-allo-Threonine Aldolase] } && { R_DURIPP [deoxyuridine phosphorylase] } && { R_FADRx [FAD reductase] } && { R_FE3Ri [Fe(III) reduction] } && { R_FLVRx [flavin reductase (NAD)] } && { R_FMNRx [FMN reductase] } && { R_GLCDpp [Glucose dehydrogenase (ubiquinone-8 as acceptor) (peripla…	30	{ R_ACALD [acetaldehyde dehydrogenase (acetylating)] } && { R_ATHRDHr [L-allo-threonine dehydrogenase] || R_THRA2i [L-allo-Threonine Aldolase] } && { R_DURIPP [deoxyuridine phosphorylase] } && { R_FADRx [FAD reductase] } && { R_FE3Ri [Fe(III) reduction] } && { R_FLVRx [flavin reductase (NAD)] } && { R_FMNRx [FMN reductase] } && { R_GLCDpp [Glucose dehydrogenase (ubiquinone-8 as acceptor) (peripla…	16	{ R_ACALD [acetaldehyde dehydrogenase (acetylating)] } && { R_ALCD2x [alcohol dehydrogenase (ethanol)] } && { R_CYTBDpp [cytochrome oxidase bd (ubiquinol-8: 2 protons) (periplasm)] } && { R_CYTBO3_4pp [cytochrome oxidase bo3 (ubiquinol-8: 4 protons) (periplasm)] } && { R_FADRx [FAD reductase] } && { R_FLVRx [flavin reductase (NAD)] } && { R_FMNRx [FMN reductase] } && { R_GLYCLTDx [Glycolate dehyd…
47	M_2agpg141_c	2-Acyl-sn-glycero-3-phosphoglycerol_(n-C14:1)	0.221863	1	14	{ R_ALCD2x [alcohol dehydrogenase (ethanol)] } && { R_ALDD2y [aldehyde dehydrogenase (acetaldehyde, NADP)] } && { R_CYTBD2pp [cytochrome oxidase bd (menaquinol-8: 2 protons) (periplasm)] } && { R_FE3Ri [Fe(III) reduction] } && { R_G6PDH2r [glucose 6-phosphate dehydrogenase] || R_PGL [6-phosphogluconolactonase] } && { R_GLCDpp [Glucose dehydrogenase (ubiquinone-8 as acceptor) (periplasm)] || R_GNK…	14	{ R_ALCD2x [alcohol dehydrogenase (ethanol)] } && { R_ALDD2y [aldehyde dehydrogenase (acetaldehyde, NADP)] } && { R_CYTBD2pp [cytochrome oxidase bd (menaquinol-8: 2 protons) (periplasm)] } && { R_FE3Ri [Fe(III) reduction] } && { R_G6PDH2r [glucose 6-phosphate dehydrogenase] || R_PGL [6-phosphogluconolactonase] } && { R_GLCDpp [Glucose dehydrogenase (ubiquinone-8 as acceptor) (periplasm)] || R_GNK…	40	{ R_ACALD [acetaldehyde dehydrogenase (acetylating)] } && { R_ACKr [acetate kinase] || R_PTAr [phosphotransacetylase] } && { R_ALCD2x [alcohol dehydrogenase (ethanol)] } && { R_ALDD2x [aldehyde dehydrogenase (acetaldehyde, NAD)] } && { R_ALDD2y [aldehyde dehydrogenase (acetaldehyde, NADP)] } && { R_AST [Arginine succinyltransferase] || R_SADH [Succinylarginine dihydrolase] || R_SGDS [Succinylglut…	16	{ R_ALCD2x [alcohol dehydrogenase (ethanol)] } && { R_ALDD2y [aldehyde dehydrogenase (acetaldehyde, NADP)] } && { R_CYTBDpp [cytochrome oxidase bd (ubiquinol-8: 2 protons) (periplasm)] } && { R_CYTBO3_4pp [cytochrome oxidase bo3 (ubiquinol-8: 4 protons) (periplasm)] } && { R_FADRx [FAD reductase] } && { R_FLVRx [flavin reductase (NAD)] } && { R_FMNRx [FMN reductase] } && { R_FRD3 [fumarate reduct…
1411	M_2agpg141_p	2-Acyl-sn-glycero-3-phosphoglycerol_(n-C14:1)	0.221863	1	21	{ R_ABUTD [Aminobutyraldehyde dehydrogenase] || R_PTRCTA [Putrescine Transaminase] } && { R_ACALD [acetaldehyde dehydrogenase (acetylating)] } && { R_ACGAMK [N-acetylglucosamine kinase] || R_ACM6PH [N-acetylmuramate 6-phosphate hydrolase] || R_AGDC [N-acetylglucosamine-6-phosphate deacetylase] || R_ANHMK [1,6-anhydrous-N-Acetylmuramate kinase] } && { R_ACKr [acetate kinase] || R_PTAr [phosphotran…	21	{ R_ABUTD [Aminobutyraldehyde dehydrogenase] || R_PTRCTA [Putrescine Transaminase] } && { R_ACALD [acetaldehyde dehydrogenase (acetylating)] } && { R_ACGAMK [N-acetylglucosamine kinase] || R_ACM6PH [N-acetylmuramate 6-phosphate hydrolase] || R_AGDC [N-acetylglucosamine-6-phosphate deacetylase] || R_ANHMK [1,6-anhydrous-N-Acetylmuramate kinase] } && { R_ACKr [acetate kinase] || R_PTAr [phosphotran…	24	{ R_ABTA [4-aminobutyrate transaminase] } && { R_ACALD [acetaldehyde dehydrogenase (acetylating)] } && { R_ACKr [acetate kinase] || R_PTAr [phosphotransacetylase] } && { R_AGMH [N-Acetyl-D-glucosamine(anhydrous)N-Acetylmuramyl beta -1,4-N-acetylglucosaminidase] } && { R_AM3PA [anhydrous-N-Acetylmuramyl-tripeptide amidase] } && { R_AM4PA [anhydrous-N-Acetylmuramyl-tetrapeptide amidase] } && { R_AS…	18	{ R_ACALD [acetaldehyde dehydrogenase (acetylating)] } && { R_ACKr [acetate kinase] || R_PTAr [phosphotransacetylase] } && { R_ALCD2x [alcohol dehydrogenase (ethanol)] } && { R_ALDD2x [aldehyde dehydrogenase (acetaldehyde, NAD)] } && { R_ALDD2y [aldehyde dehydrogenase (acetaldehyde, NADP)] } && { R_CITL [Citrate lyase] } && { R_CYTBDpp [cytochrome oxidase bd (ubiquinol-8: 2 protons) (periplasm)] …
48	M_2agpg160_c	2-Acyl-sn-glycero-3-phosphoglycerol_(n-C16:0)	0.198444	1	19	{ R_ACALD [acetaldehyde dehydrogenase (acetylating)] } && { R_ACOAD7f [acyl-CoA dehydrogenase (hexadecanoyl-CoA)] } && { R_ALCD2x [alcohol dehydrogenase (ethanol)] } && { R_CYTBD2pp [cytochrome oxidase bd (menaquinol-8: 2 protons) (periplasm)] } && { R_FBA [fructose-bisphosphate aldolase] } && { R_FE3Ri [Fe(III) reduction] } && { R_GLCDpp [Glucose dehydrogenase (ubiquinone-8 as acceptor) (peripla…	19	{ R_ALCD2x [alcohol dehydrogenase (ethanol)] } && { R_ALDD2y [aldehyde dehydrogenase (acetaldehyde, NADP)] } && { R_FADRx [FAD reductase] } && { R_FLVRx [flavin reductase (NAD)] } && { R_FMNRx [FMN reductase] } && { R_GLCDpp [Glucose dehydrogenase (ubiquinone-8 as acceptor) (periplasm)] || R_GNK [gluconokinase] } && { R_GLYCTO2 [Glycolate oxidase] } && { R_GLYCTO3 [Glycolate oxidase] } && { R_HEX…	19	{ R_ALCD2x [alcohol dehydrogenase (ethanol)] } && { R_ALDD2y [aldehyde dehydrogenase (acetaldehyde, NADP)] } && { R_FADRx [FAD reductase] } && { R_FLVRx [flavin reductase (NAD)] } && { R_FMNRx [FMN reductase] } && { R_GLCDpp [Glucose dehydrogenase (ubiquinone-8 as acceptor) (periplasm)] || R_GNK [gluconokinase] } && { R_GLYCTO2 [Glycolate oxidase] } && { R_GLYCTO3 [Glycolate oxidase] } && { R_HEX…	15	{ R_ALCD2x [alcohol dehydrogenase (ethanol)] } && { R_ALDD2y [aldehyde dehydrogenase (acetaldehyde, NADP)] } && { R_CYTBDpp [cytochrome oxidase bd (ubiquinol-8: 2 protons) (periplasm)] } && { R_CYTBO3_4pp [cytochrome oxidase bo3 (ubiquinol-8: 4 protons) (periplasm)] } && { R_FE3Ri [Fe(III) reduction] } && { R_GLYCLTDx [Glycolate dehydrogenase (NAD)] } && { R_HEX1 [hexokinase (D-glucose:ATP)] } &&…
1412	M_2agpg160_p	2-Acyl-sn-glycero-3-phosphoglycerol_(n-C16:0)	0.198444	1	21	{ R_ACALD [acetaldehyde dehydrogenase (acetylating)] } && { R_ACGAMK [N-acetylglucosamine kinase] || R_ACM6PH [N-acetylmuramate 6-phosphate hydrolase] || R_AGDC [N-acetylglucosamine-6-phosphate deacetylase] || R_ANHMK [1,6-anhydrous-N-Acetylmuramate kinase] } && { R_ACKr [acetate kinase] || R_PTAr [phosphotransacetylase] } && { R_AST [Arginine succinyltransferase] || R_SADH [Succinylarginine dihy…	21	{ R_ACALD [acetaldehyde dehydrogenase (acetylating)] } && { R_ACGAMK [N-acetylglucosamine kinase] || R_ACM6PH [N-acetylmuramate 6-phosphate hydrolase] || R_AGDC [N-acetylglucosamine-6-phosphate deacetylase] || R_ANHMK [1,6-anhydrous-N-Acetylmuramate kinase] } && { R_ACKr [acetate kinase] || R_PTAr [phosphotransacetylase] } && { R_AST [Arginine succinyltransferase] || R_SADH [Succinylarginine dihy…	21	{ R_ACALD [acetaldehyde dehydrogenase (acetylating)] } && { R_ACGAMK [N-acetylglucosamine kinase] || R_ACM6PH [N-acetylmuramate 6-phosphate hydrolase] || R_AGDC [N-acetylglucosamine-6-phosphate deacetylase] || R_ANHMK [1,6-anhydrous-N-Acetylmuramate kinase] } && { R_ACKr [acetate kinase] || R_PTAr [phosphotransacetylase] } && { R_AST [Arginine succinyltransferase] || R_SADH [Succinylarginine dihy…	19	{ R_ABTA [4-aminobutyrate transaminase] } && { R_ACALD [acetaldehyde dehydrogenase (acetylating)] } && { R_ACGAMK [N-acetylglucosamine kinase] || R_ACM6PH [N-acetylmuramate 6-phosphate hydrolase] || R_AGDC [N-acetylglucosamine-6-phosphate deacetylase] || R_ANHMK [1,6-anhydrous-N-Acetylmuramate kinase] } && { R_ACKr [acetate kinase] || R_PTAr [phosphotransacetylase] } && { R_AKGDH [2-Oxogluterate …
49	M_2agpg161_c	2-Acyl-sn-glycero-3-phosphoglycerol_(n-C16:1)	0.200858	1	18	{ R_ACALD [acetaldehyde dehydrogenase (acetylating)] } && { R_ACKr [acetate kinase] || R_PTAr [phosphotransacetylase] } && { R_ATHRDHr [L-allo-threonine dehydrogenase] || R_THRA2i [L-allo-Threonine Aldolase] } && { R_CITL [Citrate lyase] } && { R_CYTBDpp [cytochrome oxidase bd (ubiquinol-8: 2 protons) (periplasm)] } && { R_CYTBO3_4pp [cytochrome oxidase bo3 (ubiquinol-8: 4 protons) (periplasm)] }…	18	{ R_ACALD [acetaldehyde dehydrogenase (acetylating)] } && { R_ACKr [acetate kinase] || R_PTAr [phosphotransacetylase] } && { R_ATHRDHr [L-allo-threonine dehydrogenase] || R_THRA2i [L-allo-Threonine Aldolase] } && { R_CITL [Citrate lyase] } && { R_CYTBDpp [cytochrome oxidase bd (ubiquinol-8: 2 protons) (periplasm)] } && { R_CYTBO3_4pp [cytochrome oxidase bo3 (ubiquinol-8: 4 protons) (periplasm)] }…	18	{ R_ACALD [acetaldehyde dehydrogenase (acetylating)] } && { R_ACKr [acetate kinase] || R_PTAr [phosphotransacetylase] } && { R_ATHRDHr [L-allo-threonine dehydrogenase] || R_THRA2i [L-allo-Threonine Aldolase] } && { R_CITL [Citrate lyase] } && { R_CYTBDpp [cytochrome oxidase bd (ubiquinol-8: 2 protons) (periplasm)] } && { R_CYTBO3_4pp [cytochrome oxidase bo3 (ubiquinol-8: 4 protons) (periplasm)] }…	17	{ R_ACALD [acetaldehyde dehydrogenase (acetylating)] } && { R_ACKr [acetate kinase] || R_PTAr [phosphotransacetylase] } && { R_ATHRDHr [L-allo-threonine dehydrogenase] || R_THRA2i [L-allo-Threonine Aldolase] } && { R_CBMKr [Carbamate kinase] } && { R_CITL [Citrate lyase] } && { R_CYTBDpp [cytochrome oxidase bd (ubiquinol-8: 2 protons) (periplasm)] } && { R_CYTBO3_4pp [cytochrome oxidase bo3 (ubiq…
1413	M_2agpg161_p	2-Acyl-sn-glycero-3-phosphoglycerol_(n-C16:1)	0.200858	1	19	{ R_ACALD [acetaldehyde dehydrogenase (acetylating)] } && { R_ALCD2x [alcohol dehydrogenase (ethanol)] } && { R_FADRx [FAD reductase] } && { R_FLVRx [flavin reductase (NAD)] } && { R_FMNRx [FMN reductase] } && { R_GLYCLTDx [Glycolate dehydrogenase (NAD)] } && { R_HCYSMT [homocysteine S-methyltransferase] } && { R_HPYRRx [Hydroxypyruvate reductase (NADH)] } && { R_LDH_D [D-lactate dehydrogenase] }…	19	{ R_ACALD [acetaldehyde dehydrogenase (acetylating)] } && { R_ALCD2x [alcohol dehydrogenase (ethanol)] } && { R_FADRx [FAD reductase] } && { R_FLVRx [flavin reductase (NAD)] } && { R_FMNRx [FMN reductase] } && { R_GLYCLTDx [Glycolate dehydrogenase (NAD)] } && { R_HCYSMT [homocysteine S-methyltransferase] } && { R_HPYRRx [Hydroxypyruvate reductase (NADH)] } && { R_LDH_D [D-lactate dehydrogenase] }…	19	{ R_ACALD [acetaldehyde dehydrogenase (acetylating)] } && { R_ALCD2x [alcohol dehydrogenase (ethanol)] } && { R_FADRx [FAD reductase] } && { R_FLVRx [flavin reductase (NAD)] } && { R_FMNRx [FMN reductase] } && { R_GLYCLTDx [Glycolate dehydrogenase (NAD)] } && { R_HCYSMT [homocysteine S-methyltransferase] } && { R_HPYRRx [Hydroxypyruvate reductase (NADH)] } && { R_LDH_D [D-lactate dehydrogenase] }…	16	{ R_ALCD2x [alcohol dehydrogenase (ethanol)] } && { R_ALDD2y [aldehyde dehydrogenase (acetaldehyde, NADP)] } && { R_CYTBD2pp [cytochrome oxidase bd (menaquinol-8: 2 protons) (periplasm)] } && { R_FADRx [FAD reductase] } && { R_FLVRx [flavin reductase (NAD)] } && { R_FMNRx [FMN reductase] } && { R_GLYCLTDx [Glycolate dehydrogenase (NAD)] } && { R_HCYSMT [homocysteine S-methyltransferase] } && { R_…
50	M_2agpg180_c	2-Acyl-sn-glycero-3-phosphoglycerol_(n-C18:0)	0.181627	1	17	{ R_ALCD2x [alcohol dehydrogenase (ethanol)] } && { R_ALDD2y [aldehyde dehydrogenase (acetaldehyde, NADP)] } && { R_CYTBD2pp [cytochrome oxidase bd (menaquinol-8: 2 protons) (periplasm)] } && { R_FADRx [FAD reductase] } && { R_FLVRx [flavin reductase (NAD)] } && { R_FMNRx [FMN reductase] } && { R_GLCDpp [Glucose dehydrogenase (ubiquinone-8 as acceptor) (periplasm)] || R_GNK [gluconokinase] } && {…	17	{ R_ALCD2x [alcohol dehydrogenase (ethanol)] } && { R_ALDD2y [aldehyde dehydrogenase (acetaldehyde, NADP)] } && { R_CYTBD2pp [cytochrome oxidase bd (menaquinol-8: 2 protons) (periplasm)] } && { R_FADRx [FAD reductase] } && { R_FLVRx [flavin reductase (NAD)] } && { R_FMNRx [FMN reductase] } && { R_GLCDpp [Glucose dehydrogenase (ubiquinone-8 as acceptor) (periplasm)] || R_GNK [gluconokinase] } && {…	17	{ R_ALCD2x [alcohol dehydrogenase (ethanol)] } && { R_ALDD2y [aldehyde dehydrogenase (acetaldehyde, NADP)] } && { R_CYTBD2pp [cytochrome oxidase bd (menaquinol-8: 2 protons) (periplasm)] } && { R_FADRx [FAD reductase] } && { R_FLVRx [flavin reductase (NAD)] } && { R_FMNRx [FMN reductase] } && { R_GLCDpp [Glucose dehydrogenase (ubiquinone-8 as acceptor) (periplasm)] || R_GNK [gluconokinase] } && {…	16	{ R_ALCD2x [alcohol dehydrogenase (ethanol)] } && { R_ALDD2y [aldehyde dehydrogenase (acetaldehyde, NADP)] } && { R_CYTBDpp [cytochrome oxidase bd (ubiquinol-8: 2 protons) (periplasm)] } && { R_CYTBO3_4pp [cytochrome oxidase bo3 (ubiquinol-8: 4 protons) (periplasm)] } && { R_FADRx [FAD reductase] } && { R_FLVRx [flavin reductase (NAD)] } && { R_FMNRx [FMN reductase] } && { R_GLYCTO3 [Glycolate ox…
1414	M_2agpg180_p	2-Acyl-sn-glycero-3-phosphoglycerol_(n-C18:0)	0.181627	1	21	{ R_ABTA [4-aminobutyrate transaminase] } && { R_ACALD [acetaldehyde dehydrogenase (acetylating)] } && { R_ACGAMK [N-acetylglucosamine kinase] || R_ACM6PH [N-acetylmuramate 6-phosphate hydrolase] || R_AGDC [N-acetylglucosamine-6-phosphate deacetylase] || R_ANHMK [1,6-anhydrous-N-Acetylmuramate kinase] } && { R_ACKr [acetate kinase] || R_PTAr [phosphotransacetylase] } && { R_AST [Arginine succinyl…	21	{ R_ABTA [4-aminobutyrate transaminase] } && { R_ACALD [acetaldehyde dehydrogenase (acetylating)] } && { R_ACGAMK [N-acetylglucosamine kinase] || R_ACM6PH [N-acetylmuramate 6-phosphate hydrolase] || R_AGDC [N-acetylglucosamine-6-phosphate deacetylase] || R_ANHMK [1,6-anhydrous-N-Acetylmuramate kinase] } && { R_ACKr [acetate kinase] || R_PTAr [phosphotransacetylase] } && { R_AST [Arginine succinyl…	22	{ R_ABTA [4-aminobutyrate transaminase] } && { R_ACALD [acetaldehyde dehydrogenase (acetylating)] } && { R_ACGAMK [N-acetylglucosamine kinase] || R_ACM6PH [N-acetylmuramate 6-phosphate hydrolase] || R_AGDC [N-acetylglucosamine-6-phosphate deacetylase] || R_ANHMK [1,6-anhydrous-N-Acetylmuramate kinase] } && { R_ACKr [acetate kinase] || R_PTAr [phosphotransacetylase] } && { R_AST [Arginine succinyl…	18	{ R_ABTA [4-aminobutyrate transaminase] } && { R_ACALD [acetaldehyde dehydrogenase (acetylating)] } && { R_ACGAMK [N-acetylglucosamine kinase] || R_ACM6PH [N-acetylmuramate 6-phosphate hydrolase] || R_AGDC [N-acetylglucosamine-6-phosphate deacetylase] || R_ANHMK [1,6-anhydrous-N-Acetylmuramate kinase] } && { R_ACKr [acetate kinase] || R_PTAr [phosphotransacetylase] } && { R_AKGDH [2-Oxogluterate …
51	M_2agpg181_c	2-Acyl-sn-glycero-3-phosphoglycerol_(n-C18:1)	0.183441	1	27	{ R_ACALD [acetaldehyde dehydrogenase (acetylating)] } && { R_ALCD2x [alcohol dehydrogenase (ethanol)] } && { R_FDH4pp [formate dehydrogenase (quinone-8) (periplasm)] } && { R_FDH5pp [Formate Dehydrogenase (menaquinone-8) (periplasm)] } && { R_FE3Ri [Fe(III) reduction] } && { R_GLCDpp [Glucose dehydrogenase (ubiquinone-8 as acceptor) (periplasm)] || R_GNK [gluconokinase] } && { R_GLYCLTDx [Glycol…	27	{ R_ABTA [4-aminobutyrate transaminase] } && { R_ACKr [acetate kinase] || R_PTAr [phosphotransacetylase] } && { R_AGM4PA [N-Acetyl-D-glucosamine(anhydrous)N-Acetylmuramyl-tetrapeptide amidase] } && { R_AGM4PApp [N-Acetyl-D-glucosamine(anhydrous)N-Acetylmuramyl-tetrapeptide amidase (periplasm)] } && { R_ALAGLUE [L-alanyl-gamma-glutamate epimerase] || R_LADGMDH [L-alanyl-gamma-D-glutamyl-meso-diami…	27	{ R_ABTA [4-aminobutyrate transaminase] } && { R_ACKr [acetate kinase] || R_PTAr [phosphotransacetylase] } && { R_AGM4PA [N-Acetyl-D-glucosamine(anhydrous)N-Acetylmuramyl-tetrapeptide amidase] } && { R_AGM4PApp [N-Acetyl-D-glucosamine(anhydrous)N-Acetylmuramyl-tetrapeptide amidase (periplasm)] } && { R_ALAGLUE [L-alanyl-gamma-glutamate epimerase] || R_LADGMDH [L-alanyl-gamma-D-glutamyl-meso-diami…	18	{ R_ABTA [4-aminobutyrate transaminase] } && { R_ACKr [acetate kinase] || R_PTAr [phosphotransacetylase] } && { R_AKGDH [2-Oxogluterate dehydrogenase] } && { R_ALCD2x [alcohol dehydrogenase (ethanol)] } && { R_ALDD2x [aldehyde dehydrogenase (acetaldehyde, NAD)] } && { R_ALDD2y [aldehyde dehydrogenase (acetaldehyde, NADP)] } && { R_CITL [Citrate lyase] } && { R_CYTBDpp [cytochrome oxidase bd (ubiq…
1415	M_2agpg181_p	2-Acyl-sn-glycero-3-phosphoglycerol_(n-C18:1)	0.183441	1	19	{ R_AACPS5 [acyl-[acyl-carrier-protein] synthetase (n-C18:1)] } && { R_ACALD [acetaldehyde dehydrogenase (acetylating)] } && { R_ATHRDHr [L-allo-threonine dehydrogenase] || R_THRA2i [L-allo-Threonine Aldolase] } && { R_CYTBD2pp [cytochrome oxidase bd (menaquinol-8: 2 protons) (periplasm)] } && { R_DRPA [deoxyribose-phosphate aldolase] || R_PPM2 [phosphopentomutase 2 (deoxyribose)] } && { R_FDH4pp…	21	{ R_ALCD2x [alcohol dehydrogenase (ethanol)] } && { R_ALDD2y [aldehyde dehydrogenase (acetaldehyde, NADP)] } && { R_FADRx [FAD reductase] } && { R_FLVRx [flavin reductase (NAD)] } && { R_FMNRx [FMN reductase] } && { R_FRD3 [fumarate reductase] } && { R_GLCDpp [Glucose dehydrogenase (ubiquinone-8 as acceptor) (periplasm)] || R_GNK [gluconokinase] } && { R_GLYCLTDx [Glycolate dehydrogenase (NAD)] }…	21	{ R_ALCD2x [alcohol dehydrogenase (ethanol)] } && { R_ALDD2y [aldehyde dehydrogenase (acetaldehyde, NADP)] } && { R_FADRx [FAD reductase] } && { R_FLVRx [flavin reductase (NAD)] } && { R_FMNRx [FMN reductase] } && { R_FRD3 [fumarate reductase] } && { R_GLCDpp [Glucose dehydrogenase (ubiquinone-8 as acceptor) (periplasm)] || R_GNK [gluconokinase] } && { R_GLYCLTDx [Glycolate dehydrogenase (NAD)] }…	17	{ R_ALCD2x [alcohol dehydrogenase (ethanol)] } && { R_ALDD2y [aldehyde dehydrogenase (acetaldehyde, NADP)] } && { R_CYTBD2pp [cytochrome oxidase bd (menaquinol-8: 2 protons) (periplasm)] } && { R_FADRx [FAD reductase] } && { R_FLVRx [flavin reductase (NAD)] } && { R_FMNRx [FMN reductase] } && { R_GLCDpp [Glucose dehydrogenase (ubiquinone-8 as acceptor) (periplasm)] || R_GNK [gluconokinase] } && {…
52	M_2ahbut_c	(S)-2-Aceto-2-hydroxybutanoate	0.84928	1	33	{ R_ABTA [4-aminobutyrate transaminase] } && { R_ACGAMK [N-acetylglucosamine kinase] || R_ACM6PH [N-acetylmuramate 6-phosphate hydrolase] || R_AGDC [N-acetylglucosamine-6-phosphate deacetylase] || R_ANHMK [1,6-anhydrous-N-Acetylmuramate kinase] } && { R_ACKr [acetate kinase] || R_PTAr [phosphotransacetylase] } && { R_ADA [Adenosine deaminase] } && { R_ADPT [adenine phosphoribosyltransferase] } &&…	33	{ R_ABTA [4-aminobutyrate transaminase] } && { R_ACGAMK [N-acetylglucosamine kinase] || R_ACM6PH [N-acetylmuramate 6-phosphate hydrolase] || R_AGDC [N-acetylglucosamine-6-phosphate deacetylase] || R_ANHMK [1,6-anhydrous-N-Acetylmuramate kinase] } && { R_ACKr [acetate kinase] || R_PTAr [phosphotransacetylase] } && { R_ADA [Adenosine deaminase] } && { R_ADPT [adenine phosphoribosyltransferase] } &&…	34	{ R_ACALD [acetaldehyde dehydrogenase (acetylating)] } && { R_ACKr [acetate kinase] || R_PTAr [phosphotransacetylase] } && { R_AGM3PA [N-Acetyl-D-glucosamine(anhydrous)N-Acetylmuramyl-tripeptide amidase] } && { R_AGM3PApp [N-Acetyl-D-glucosamine(anhydrous)N-Acetylmuramyl-tripeptide amidase (periplasm)] } && { R_AGM3PH [N-Acetyl-D-glucosamine(anhydrous)N-Acetylmuramyl-tripeptide beta -1,4-N-acetyl…	26	{ R_ABTA [4-aminobutyrate transaminase] } && { R_ACALD [acetaldehyde dehydrogenase (acetylating)] } && { R_ACGAMK [N-acetylglucosamine kinase] || R_ACM6PH [N-acetylmuramate 6-phosphate hydrolase] || R_AGDC [N-acetylglucosamine-6-phosphate deacetylase] || R_ANHMK [1,6-anhydrous-N-Acetylmuramate kinase] } && { R_ACKr [acetate kinase] || R_PTAr [phosphotransacetylase] } && { R_AKGDH [2-Oxogluterate …
53	M_2amsa_c	2-Aminomalonate_semialdehyde	2.40949	1	14	{ R_CYTBDpp [cytochrome oxidase bd (ubiquinol-8: 2 protons) (periplasm)] } && { R_CYTBO3_4pp [cytochrome oxidase bo3 (ubiquinol-8: 4 protons) (periplasm)] } && { R_G6PDH2r [glucose 6-phosphate dehydrogenase] || R_PGL [6-phosphogluconolactonase] } && { R_GLUDy [glutamate dehydrogenase (NADP)] } && { R_MGSA [methylglyoxal synthase] } && { R_MTHFC [methenyltetrahydrofolate cyclohydrolase] || R_MTHFD…	14	{ R_CYTBDpp [cytochrome oxidase bd (ubiquinol-8: 2 protons) (periplasm)] } && { R_CYTBO3_4pp [cytochrome oxidase bo3 (ubiquinol-8: 4 protons) (periplasm)] } && { R_G6PDH2r [glucose 6-phosphate dehydrogenase] || R_PGL [6-phosphogluconolactonase] } && { R_GLUDy [glutamate dehydrogenase (NADP)] } && { R_MGSA [methylglyoxal synthase] } && { R_MTHFC [methenyltetrahydrofolate cyclohydrolase] || R_MTHFD…	14	{ R_CYTBDpp [cytochrome oxidase bd (ubiquinol-8: 2 protons) (periplasm)] } && { R_CYTBO3_4pp [cytochrome oxidase bo3 (ubiquinol-8: 4 protons) (periplasm)] } && { R_G6PDH2r [glucose 6-phosphate dehydrogenase] || R_PGL [6-phosphogluconolactonase] } && { R_GLUDy [glutamate dehydrogenase (NADP)] } && { R_MGSA [methylglyoxal synthase] } && { R_MTHFC [methenyltetrahydrofolate cyclohydrolase] || R_MTHFD…	10	{ R_CYTBDpp [cytochrome oxidase bd (ubiquinol-8: 2 protons) (periplasm)] } && { R_CYTBO3_4pp [cytochrome oxidase bo3 (ubiquinol-8: 4 protons) (periplasm)] } && { R_DRPA [deoxyribose-phosphate aldolase] || R_PPM2 [phosphopentomutase 2 (deoxyribose)] } && { R_G6PDH2r [glucose 6-phosphate dehydrogenase] || R_PGL [6-phosphogluconolactonase] } && { R_GLUDy [glutamate dehydrogenase (NADP)] } && { R_MGS…
54	M_2aobut_c	L-2-Amino-3-oxobutanoate	1.43407	1	14	{ R_FE3Ri [Fe(III) reduction] } && { R_GLUDy [glutamate dehydrogenase (NADP)] } && { R_GLYCL [Glycine Cleavage System] } && { R_GND [phosphogluconate dehydrogenase] } && { R_MDH [malate dehydrogenase] } && { R_MDH2 [Malate dehydrogenase (ubiquinone 8 as acceptor)] } && { R_MDH3 [Malate dehydrogenase (menaquinone 8 as acceptor)] } && { R_PDH [pyruvate dehydrogenase] } && { R_PFL [pyruvate formate …	33	{ R_ABUTD [Aminobutyraldehyde dehydrogenase] || R_PTRCTA [Putrescine Transaminase] } && { R_ACALD [acetaldehyde dehydrogenase (acetylating)] } && { R_ACGAMK [N-acetylglucosamine kinase] || R_ACM6PH [N-acetylmuramate 6-phosphate hydrolase] || R_AGDC [N-acetylglucosamine-6-phosphate deacetylase] || R_ANHMK [1,6-anhydrous-N-Acetylmuramate kinase] } && { R_ACKr [acetate kinase] || R_PTAr [phosphotran…	35	{ R_AMPN [AMP nucleosidase] } && { R_ASPT [L-aspartase] } && { R_AST [Arginine succinyltransferase] || R_SADH [Succinylarginine dihydrolase] || R_SGDS [Succinylglutamate desuccinylase] || R_SGSAD [Succinylglutamic semialdehyde dehydrogenase] || R_SOTA [Succinylornithine transaminase] } && { R_ATPS4rpp [ATP synthase (four protons for one ATP) (periplasm)] } && { R_CYSDS [Cysteine Desulfhydrase] } …	20	{ R_ACKr [acetate kinase] || R_PTAr [phosphotransacetylase] } && { R_CYSDS [Cysteine Desulfhydrase] } && { R_DSERDHr [D-serine dehydrogenase] || R_LSERDHr [L-serine dehydrogenase] || R_SERD_D [D-serine deaminase] } && { R_FESR [iron-sulfur cluster repair] } && { R_FUM [fumarase] } && { R_G6PDH2r [glucose 6-phosphate dehydrogenase] || R_PGL [6-phosphogluconolactonase] } && { R_GLCDpp [Glucose dehy…
55	M_2cpr5p_c	1-(2-Carboxyphenylamino)-1-deoxy-D-ribulose_5-phosphate	0.425246	1	6	{ R_DRPA [deoxyribose-phosphate aldolase] || R_PPM2 [phosphopentomutase 2 (deoxyribose)] } && { R_EDA [2-dehydro-3-deoxy-phosphogluconate aldolase] || R_EDD [6-phosphogluconate dehydratase] } && { R_HCYSMT [homocysteine S-methyltransferase] } && { R_HEX7 [hexokinase (D-fructose:ATP)] } && { R_PGI [glucose-6-phosphate isomerase] } && { R_TKT2 [transketolase] }	6	{ R_DRPA [deoxyribose-phosphate aldolase] || R_PPM2 [phosphopentomutase 2 (deoxyribose)] } && { R_EDA [2-dehydro-3-deoxy-phosphogluconate aldolase] || R_EDD [6-phosphogluconate dehydratase] } && { R_HCYSMT [homocysteine S-methyltransferase] } && { R_HEX7 [hexokinase (D-fructose:ATP)] } && { R_PGI [glucose-6-phosphate isomerase] } && { R_TKT2 [transketolase] }	6	{ R_DRPA [deoxyribose-phosphate aldolase] || R_PPM2 [phosphopentomutase 2 (deoxyribose)] } && { R_EDA [2-dehydro-3-deoxy-phosphogluconate aldolase] || R_EDD [6-phosphogluconate dehydratase] } && { R_HCYSMT [homocysteine S-methyltransferase] } && { R_HEX7 [hexokinase (D-fructose:ATP)] } && { R_PGI [glucose-6-phosphate isomerase] } && { R_TKT2 [transketolase] }	6	{ R_DRPA [deoxyribose-phosphate aldolase] || R_PPM2 [phosphopentomutase 2 (deoxyribose)] } && { R_EDA [2-dehydro-3-deoxy-phosphogluconate aldolase] || R_EDD [6-phosphogluconate dehydratase] } && { R_HCYSMT [homocysteine S-methyltransferase] } && { R_HEX7 [hexokinase (D-fructose:ATP)] } && { R_PGI [glucose-6-phosphate isomerase] } && { R_TKT2 [transketolase] }
56	M_2dda7p_c	2-Dehydro-3-deoxy-D-arabino-heptonate_7-phosphate	0.848288	1	11	{ R_DURIPP [deoxyuridine phosphorylase] } && { R_EDA [2-dehydro-3-deoxy-phosphogluconate aldolase] || R_EDD [6-phosphogluconate dehydratase] } && { R_F6PA [fructose 6-phosphate aldolase] } && { R_HCYSMT [homocysteine S-methyltransferase] } && { R_PFK [phosphofructokinase] } && { R_PGI [glucose-6-phosphate isomerase] } && { R_PUNP2 [purine-nucleoside phosphorylase (Deoxyadenosine)] } && { R_PUNP4 …	11	{ R_DURIPP [deoxyuridine phosphorylase] } && { R_EDA [2-dehydro-3-deoxy-phosphogluconate aldolase] || R_EDD [6-phosphogluconate dehydratase] } && { R_F6PA [fructose 6-phosphate aldolase] } && { R_HCYSMT [homocysteine S-methyltransferase] } && { R_PFK [phosphofructokinase] } && { R_PGI [glucose-6-phosphate isomerase] } && { R_PUNP2 [purine-nucleoside phosphorylase (Deoxyadenosine)] } && { R_PUNP4 …	11	{ R_DURIPP [deoxyuridine phosphorylase] } && { R_EDA [2-dehydro-3-deoxy-phosphogluconate aldolase] || R_EDD [6-phosphogluconate dehydratase] } && { R_F6PA [fructose 6-phosphate aldolase] } && { R_HCYSMT [homocysteine S-methyltransferase] } && { R_PFK [phosphofructokinase] } && { R_PGI [glucose-6-phosphate isomerase] } && { R_PUNP2 [purine-nucleoside phosphorylase (Deoxyadenosine)] } && { R_PUNP4 …	5	{ R_G6PDH2r [glucose 6-phosphate dehydrogenase] || R_PGL [6-phosphogluconolactonase] } && { R_GAPD [glyceraldehyde-3-phosphate dehydrogenase] || R_PGK [phosphoglycerate kinase] } && { R_HCYSMT [homocysteine S-methyltransferase] } && { R_MGSA [methylglyoxal synthase] } && { R_TALA [transaldolase] }
57	M_2ddecg3p_c	2-dodecanoyl-sn-glycerol_3-phosphate	0.288899	1	17	{ R_ALCD2x [alcohol dehydrogenase (ethanol)] } && { R_ALDD2y [aldehyde dehydrogenase (acetaldehyde, NADP)] } && { R_CYTBD2pp [cytochrome oxidase bd (menaquinol-8: 2 protons) (periplasm)] } && { R_FADRx [FAD reductase] } && { R_FLVRx [flavin reductase (NAD)] } && { R_FMNRx [FMN reductase] } && { R_GLCDpp [Glucose dehydrogenase (ubiquinone-8 as acceptor) (periplasm)] || R_GNK [gluconokinase] } && {…	17	{ R_ALCD2x [alcohol dehydrogenase (ethanol)] } && { R_ALDD2y [aldehyde dehydrogenase (acetaldehyde, NADP)] } && { R_CYTBD2pp [cytochrome oxidase bd (menaquinol-8: 2 protons) (periplasm)] } && { R_FADRx [FAD reductase] } && { R_FLVRx [flavin reductase (NAD)] } && { R_FMNRx [FMN reductase] } && { R_GLCDpp [Glucose dehydrogenase (ubiquinone-8 as acceptor) (periplasm)] || R_GNK [gluconokinase] } && {…	17	{ R_ALCD2x [alcohol dehydrogenase (ethanol)] } && { R_ALDD2y [aldehyde dehydrogenase (acetaldehyde, NADP)] } && { R_CYTBD2pp [cytochrome oxidase bd (menaquinol-8: 2 protons) (periplasm)] } && { R_FADRx [FAD reductase] } && { R_FLVRx [flavin reductase (NAD)] } && { R_FMNRx [FMN reductase] } && { R_GLCDpp [Glucose dehydrogenase (ubiquinone-8 as acceptor) (periplasm)] || R_GNK [gluconokinase] } && {…	16	{ R_ALCD2x [alcohol dehydrogenase (ethanol)] } && { R_ALDD2y [aldehyde dehydrogenase (acetaldehyde, NADP)] } && { R_CYTBDpp [cytochrome oxidase bd (ubiquinol-8: 2 protons) (periplasm)] } && { R_CYTBO3_4pp [cytochrome oxidase bo3 (ubiquinol-8: 4 protons) (periplasm)] } && { R_FADRx [FAD reductase] } && { R_FLVRx [flavin reductase (NAD)] } && { R_FMNRx [FMN reductase] } && { R_GLYCLTDx [Glycolate d…
1416	M_2ddecg3p_p	2-dodecanoyl-sn-glycerol_3-phosphate	0.288899	1	19	{ R_ALCD2x [alcohol dehydrogenase (ethanol)] } && { R_ALDD2y [aldehyde dehydrogenase (acetaldehyde, NADP)] } && { R_FADRx [FAD reductase] } && { R_FLVRx [flavin reductase (NAD)] } && { R_FMNRx [FMN reductase] } && { R_GLCDpp [Glucose dehydrogenase (ubiquinone-8 as acceptor) (periplasm)] || R_GNK [gluconokinase] } && { R_GLYCTO2 [Glycolate oxidase] } && { R_GLYCTO3 [Glycolate oxidase] } && { R_HEX…	19	{ R_ALCD2x [alcohol dehydrogenase (ethanol)] } && { R_ALDD2y [aldehyde dehydrogenase (acetaldehyde, NADP)] } && { R_FADRx [FAD reductase] } && { R_FLVRx [flavin reductase (NAD)] } && { R_FMNRx [FMN reductase] } && { R_GLCDpp [Glucose dehydrogenase (ubiquinone-8 as acceptor) (periplasm)] || R_GNK [gluconokinase] } && { R_GLYCTO2 [Glycolate oxidase] } && { R_GLYCTO3 [Glycolate oxidase] } && { R_HEX…	19	{ R_ALCD2x [alcohol dehydrogenase (ethanol)] } && { R_ALDD2y [aldehyde dehydrogenase (acetaldehyde, NADP)] } && { R_FADRx [FAD reductase] } && { R_FLVRx [flavin reductase (NAD)] } && { R_FMNRx [FMN reductase] } && { R_GLCDpp [Glucose dehydrogenase (ubiquinone-8 as acceptor) (periplasm)] || R_GNK [gluconokinase] } && { R_GLYCTO2 [Glycolate oxidase] } && { R_GLYCTO3 [Glycolate oxidase] } && { R_HEX…	16	{ R_ALCD2x [alcohol dehydrogenase (ethanol)] } && { R_ALDD2y [aldehyde dehydrogenase (acetaldehyde, NADP)] } && { R_CYTBDpp [cytochrome oxidase bd (ubiquinol-8: 2 protons) (periplasm)] } && { R_CYTBO3_4pp [cytochrome oxidase bo3 (ubiquinol-8: 4 protons) (periplasm)] } && { R_FADRx [FAD reductase] } && { R_FLVRx [flavin reductase (NAD)] } && { R_FMNRx [FMN reductase] } && { R_GLYCLTDx [Glycolate d…
58	M_2ddg6p_c	2-Dehydro-3-deoxy-D-gluconate_6-phosphate	0.991158	1	15	{ R_ABTA [4-aminobutyrate transaminase] } && { R_AKGDH [2-Oxogluterate dehydrogenase] } && { R_ALDD2y [aldehyde dehydrogenase (acetaldehyde, NADP)] } && { R_DRPA [deoxyribose-phosphate aldolase] || R_PPM2 [phosphopentomutase 2 (deoxyribose)] } && { R_EDA [2-dehydro-3-deoxy-phosphogluconate aldolase] } && { R_GLYAT [glycine C-acetyltransferase] } && { R_GLYCL [Glycine Cleavage System] } && { R_HCY…	15	{ R_ABTA [4-aminobutyrate transaminase] } && { R_AKGDH [2-Oxogluterate dehydrogenase] } && { R_ALDD2y [aldehyde dehydrogenase (acetaldehyde, NADP)] } && { R_DRPA [deoxyribose-phosphate aldolase] || R_PPM2 [phosphopentomutase 2 (deoxyribose)] } && { R_EDA [2-dehydro-3-deoxy-phosphogluconate aldolase] } && { R_GLYAT [glycine C-acetyltransferase] } && { R_GLYCL [Glycine Cleavage System] } && { R_HCY…	35	{ R_ACKr [acetate kinase] || R_PTAr [phosphotransacetylase] } && { R_ADPT [adenine phosphoribosyltransferase] } && { R_ALCD2x [alcohol dehydrogenase (ethanol)] } && { R_ALDD2x [aldehyde dehydrogenase (acetaldehyde, NAD)] } && { R_ALDD2y [aldehyde dehydrogenase (acetaldehyde, NADP)] } && { R_AST [Arginine succinyltransferase] || R_SADH [Succinylarginine dihydrolase] || R_SGDS [Succinylglutamate de…	10	{ R_ABTA [4-aminobutyrate transaminase] } && { R_ALDD2y [aldehyde dehydrogenase (acetaldehyde, NADP)] } && { R_EDA [2-dehydro-3-deoxy-phosphogluconate aldolase] } && { R_FBA [fructose-bisphosphate aldolase] } && { R_GAPD [glyceraldehyde-3-phosphate dehydrogenase] || R_PGK [phosphoglycerate kinase] } && { R_GND [phosphogluconate dehydrogenase] } && { R_HCYSMT [homocysteine S-methyltransferase] } &…
61	M_2dh3dgal6p_c	2-Dehydro-3-deoxy-D-galactonate_6-phosphate	1.02849	1	16	{ R_ACALD [acetaldehyde dehydrogenase (acetylating)] } && { R_ACGAMK [N-acetylglucosamine kinase] || R_ACM6PH [N-acetylmuramate 6-phosphate hydrolase] || R_AGDC [N-acetylglucosamine-6-phosphate deacetylase] || R_ANHMK [1,6-anhydrous-N-Acetylmuramate kinase] } && { R_ACKr [acetate kinase] || R_PTAr [phosphotransacetylase] } && { R_AKGDH [2-Oxogluterate dehydrogenase] } && { R_CITL [Citrate lyase] …	16	{ R_ACALD [acetaldehyde dehydrogenase (acetylating)] } && { R_ACGAMK [N-acetylglucosamine kinase] || R_ACM6PH [N-acetylmuramate 6-phosphate hydrolase] || R_AGDC [N-acetylglucosamine-6-phosphate deacetylase] || R_ANHMK [1,6-anhydrous-N-Acetylmuramate kinase] } && { R_ACKr [acetate kinase] || R_PTAr [phosphotransacetylase] } && { R_AKGDH [2-Oxogluterate dehydrogenase] } && { R_CITL [Citrate lyase] …	16	{ R_ACALD [acetaldehyde dehydrogenase (acetylating)] } && { R_ACGAMK [N-acetylglucosamine kinase] || R_ACM6PH [N-acetylmuramate 6-phosphate hydrolase] || R_AGDC [N-acetylglucosamine-6-phosphate deacetylase] || R_ANHMK [1,6-anhydrous-N-Acetylmuramate kinase] } && { R_ACKr [acetate kinase] || R_PTAr [phosphotransacetylase] } && { R_AKGDH [2-Oxogluterate dehydrogenase] } && { R_CITL [Citrate lyase] …	16	{ R_ABTA [4-aminobutyrate transaminase] } && { R_ACKr [acetate kinase] || R_PTAr [phosphotransacetylase] } && { R_AKGDH [2-Oxogluterate dehydrogenase] } && { R_ALDD2x [aldehyde dehydrogenase (acetaldehyde, NAD)] } && { R_ALDD2y [aldehyde dehydrogenase (acetaldehyde, NADP)] } && { R_CITL [Citrate lyase] } && { R_FACOAE60 [fatty-acid-CoA thioesterase (hexanoate)] } && { R_FDH4pp [formate dehydrogen…
63	M_2dhp_c	2-Dehydropantoate	0.911148	1	12	{ R_ATPS4rpp [ATP synthase (four protons for one ATP) (periplasm)] } && { R_GUAPRT [guanine phosphoribosyltransferase] } && { R_HXPRT [hypoxanthine phosphoribosyltransferase (Hypoxanthine)] } && { R_INSK [insosine kinase] } && { R_LDH_D [D-lactate dehydrogenase] } && { R_PDH [pyruvate dehydrogenase] } && { R_PFL [pyruvate formate lyase] } && { R_POX [pyruvate oxidase] } && { R_PUNP2 [purine-nucle…	12	{ R_ATPS4rpp [ATP synthase (four protons for one ATP) (periplasm)] } && { R_DURIPP [deoxyuridine phosphorylase] } && { R_GLCDpp [Glucose dehydrogenase (ubiquinone-8 as acceptor) (periplasm)] || R_GNK [gluconokinase] } && { R_HEX1 [hexokinase (D-glucose:ATP)] } && { R_HEX7 [hexokinase (D-fructose:ATP)] } && { R_LDH_D [D-lactate dehydrogenase] } && { R_PDH [pyruvate dehydrogenase] } && { R_PFL [pyr…	12	{ R_ATPS4rpp [ATP synthase (four protons for one ATP) (periplasm)] } && { R_DURIPP [deoxyuridine phosphorylase] } && { R_GLCDpp [Glucose dehydrogenase (ubiquinone-8 as acceptor) (periplasm)] || R_GNK [gluconokinase] } && { R_HEX1 [hexokinase (D-glucose:ATP)] } && { R_HEX7 [hexokinase (D-fructose:ATP)] } && { R_LDH_D [D-lactate dehydrogenase] } && { R_PDH [pyruvate dehydrogenase] } && { R_PFL [pyr…	9	{ R_ATPS4rpp [ATP synthase (four protons for one ATP) (periplasm)] } && { R_DRPA [deoxyribose-phosphate aldolase] || R_PPM2 [phosphopentomutase 2 (deoxyribose)] } && { R_GLUDy [glutamate dehydrogenase (NADP)] } && { R_LDH_D [D-lactate dehydrogenase] } && { R_MDH [malate dehydrogenase] } && { R_PDH [pyruvate dehydrogenase] } && { R_PFL [pyruvate formate lyase] } && { R_POX [pyruvate oxidase] } && …
64	M_2dmmq8_c	2-Demethylmenaquinone_8	0.0852738	1	8	{ R_ETHAAL [Ethanolamine ammonia-lyase] } && { R_GLYCL [Glycine Cleavage System] } && { R_GND [phosphogluconate dehydrogenase] } && { R_LDH_D [D-lactate dehydrogenase] } && { R_PDH [pyruvate dehydrogenase] } && { R_PFL [pyruvate formate lyase] } && { R_POX [pyruvate oxidase] } && { R_TALA [transaldolase] }	9	{ R_ETHAAL [Ethanolamine ammonia-lyase] } && { R_GLYCL [Glycine Cleavage System] } && { R_GND [phosphogluconate dehydrogenase] } && { R_LDH_D [D-lactate dehydrogenase] } && { R_PDH [pyruvate dehydrogenase] } && { R_PFK [phosphofructokinase] } && { R_PFL [pyruvate formate lyase] } && { R_POX [pyruvate oxidase] } && { R_TALA [transaldolase] }	12	{ R_CYTBO3_4pp [cytochrome oxidase bo3 (ubiquinol-8: 4 protons) (periplasm)] } && { R_DRPA [deoxyribose-phosphate aldolase] || R_PPM2 [phosphopentomutase 2 (deoxyribose)] } && { R_ETHAAL [Ethanolamine ammonia-lyase] } && { R_GND [phosphogluconate dehydrogenase] } && { R_LDH_D [D-lactate dehydrogenase] } && { R_MDH [malate dehydrogenase] } && { R_MTHFC [methenyltetrahydrofolate cyclohydrolase] || …	9	{ R_DRPA [deoxyribose-phosphate aldolase] || R_PPM2 [phosphopentomutase 2 (deoxyribose)] } && { R_GND [phosphogluconate dehydrogenase] } && { R_LDH_D [D-lactate dehydrogenase] } && { R_MGSA [methylglyoxal synthase] } && { R_PDH [pyruvate dehydrogenase] } && { R_PFL [pyruvate formate lyase] } && { R_PGCD [phosphoglycerate dehydrogenase] || R_PSERT [phosphoserine transaminase] || R_PSP_L [phosphose…
65	M_2dmmql8_c	2-Demethylmenaquinol_8	0.0849894	1	18	{ R_ACALD [acetaldehyde dehydrogenase (acetylating)] } && { R_ATHRDHr [L-allo-threonine dehydrogenase] || R_THRA2i [L-allo-Threonine Aldolase] } && { R_CYTBD2pp [cytochrome oxidase bd (menaquinol-8: 2 protons) (periplasm)] } && { R_DRPA [deoxyribose-phosphate aldolase] || R_PPM2 [phosphopentomutase 2 (deoxyribose)] } && { R_FADRx [FAD reductase] } && { R_FLVRx [flavin reductase (NAD)] } && { R_FM…	19	{ R_ACALD [acetaldehyde dehydrogenase (acetylating)] } && { R_ATHRDHr [L-allo-threonine dehydrogenase] || R_THRA2i [L-allo-Threonine Aldolase] } && { R_CYTBD2pp [cytochrome oxidase bd (menaquinol-8: 2 protons) (periplasm)] } && { R_DRPA [deoxyribose-phosphate aldolase] || R_PPM2 [phosphopentomutase 2 (deoxyribose)] } && { R_FADRx [FAD reductase] } && { R_FLVRx [flavin reductase (NAD)] } && { R_FM…	19	{ R_ACALD [acetaldehyde dehydrogenase (acetylating)] } && { R_ATHRDHr [L-allo-threonine dehydrogenase] || R_THRA2i [L-allo-Threonine Aldolase] } && { R_CYTBD2pp [cytochrome oxidase bd (menaquinol-8: 2 protons) (periplasm)] } && { R_DRPA [deoxyribose-phosphate aldolase] || R_PPM2 [phosphopentomutase 2 (deoxyribose)] } && { R_FADRx [FAD reductase] } && { R_FLVRx [flavin reductase (NAD)] } && { R_FM…	11	{ R_CYTBO3_4pp [cytochrome oxidase bo3 (ubiquinol-8: 4 protons) (periplasm)] } && { R_DRPA [deoxyribose-phosphate aldolase] || R_PPM2 [phosphopentomutase 2 (deoxyribose)] } && { R_FRD3 [fumarate reductase] } && { R_FTHFD [formyltetrahydrofolate deformylase] } && { R_LDH_D [D-lactate dehydrogenase] } && { R_NADH16pp [NADH dehydrogenase (ubiquinone-8 & 3 protons) (periplasm)] } && { R_NADH17pp [NAD…
66	M_2dr1p_c	2-Deoxy-D-ribose_1-phosphate	0.977171	1	15	{ R_ACALD [acetaldehyde dehydrogenase (acetylating)] } && { R_DRPA [deoxyribose-phosphate aldolase] || R_PPM2 [phosphopentomutase 2 (deoxyribose)] } && { R_G6PDH2r [glucose 6-phosphate dehydrogenase] || R_PGL [6-phosphogluconolactonase] } && { R_GHMT2r [glycine hydroxymethyltransferase, reversible] } && { R_GLUDC [Glutamate Decarboxylase] } && { R_GND [phosphogluconate dehydrogenase] } && { R_GPD…	16	{ R_ALDD2y [aldehyde dehydrogenase (acetaldehyde, NADP)] } && { R_DRPA [deoxyribose-phosphate aldolase] || R_PPM2 [phosphopentomutase 2 (deoxyribose)] } && { R_FADRx [FAD reductase] } && { R_GHMT2r [glycine hydroxymethyltransferase, reversible] } && { R_HCYSMT [homocysteine S-methyltransferase] } && { R_HEX1 [hexokinase (D-glucose:ATP)] } && { R_HEX7 [hexokinase (D-fructose:ATP)] } && { R_MDH [ma…	16	{ R_ALDD2y [aldehyde dehydrogenase (acetaldehyde, NADP)] } && { R_DRPA [deoxyribose-phosphate aldolase] || R_PPM2 [phosphopentomutase 2 (deoxyribose)] } && { R_FADRx [FAD reductase] } && { R_GHMT2r [glycine hydroxymethyltransferase, reversible] } && { R_HCYSMT [homocysteine S-methyltransferase] } && { R_HEX1 [hexokinase (D-glucose:ATP)] } && { R_HEX7 [hexokinase (D-fructose:ATP)] } && { R_MDH [ma…	5	{ R_DRPA [deoxyribose-phosphate aldolase] || R_PPM2 [phosphopentomutase 2 (deoxyribose)] } && { R_G6PDH2r [glucose 6-phosphate dehydrogenase] || R_PGL [6-phosphogluconolactonase] } && { R_GAPD [glyceraldehyde-3-phosphate dehydrogenase] || R_PGK [phosphoglycerate kinase] } && { R_HCYSMT [homocysteine S-methyltransferase] } && { R_MGSA [methylglyoxal synthase] }
67	M_2dr5p_c	2-Deoxy-D-ribose_5-phosphate	0.977171	1	5	{ R_DRPA [deoxyribose-phosphate aldolase] } && { R_G6PDH2r [glucose 6-phosphate dehydrogenase] || R_PGL [6-phosphogluconolactonase] } && { R_GAPD [glyceraldehyde-3-phosphate dehydrogenase] || R_PGK [phosphoglycerate kinase] } && { R_HCYSMT [homocysteine S-methyltransferase] } && { R_MGSA [methylglyoxal synthase] }	5	{ R_DRPA [deoxyribose-phosphate aldolase] } && { R_G6PDH2r [glucose 6-phosphate dehydrogenase] || R_PGL [6-phosphogluconolactonase] } && { R_GAPD [glyceraldehyde-3-phosphate dehydrogenase] || R_PGK [phosphoglycerate kinase] } && { R_HCYSMT [homocysteine S-methyltransferase] } && { R_MGSA [methylglyoxal synthase] }	5	{ R_DRPA [deoxyribose-phosphate aldolase] } && { R_G6PDH2r [glucose 6-phosphate dehydrogenase] || R_PGL [6-phosphogluconolactonase] } && { R_GAPD [glyceraldehyde-3-phosphate dehydrogenase] || R_PGK [phosphoglycerate kinase] } && { R_HCYSMT [homocysteine S-methyltransferase] } && { R_MGSA [methylglyoxal synthase] }	5	{ R_DRPA [deoxyribose-phosphate aldolase] } && { R_G6PDH2r [glucose 6-phosphate dehydrogenase] || R_PGL [6-phosphogluconolactonase] } && { R_GAPD [glyceraldehyde-3-phosphate dehydrogenase] || R_PGK [phosphoglycerate kinase] } && { R_HCYSMT [homocysteine S-methyltransferase] } && { R_MGSA [methylglyoxal synthase] }
70	M_2h3oppan_c	2-Hydroxy-3-oxopropanoate	1.67815	1	23	{ R_ABTA [4-aminobutyrate transaminase] } && { R_F6PP [D-fructose 6-phosphate phosphatase] } && { R_FTHFD [formyltetrahydrofolate deformylase] } && { R_GAPD [glyceraldehyde-3-phosphate dehydrogenase] || R_PGK [phosphoglycerate kinase] } && { R_GLYCK [glycerate kinase] } && { R_GLYCK2 [glycerate kinase] } && { R_GUAPRT [guanine phosphoribosyltransferase] } && { R_HCYSMT [homocysteine S-methyltrans…	23	{ R_ABTA [4-aminobutyrate transaminase] } && { R_F6PP [D-fructose 6-phosphate phosphatase] } && { R_FTHFD [formyltetrahydrofolate deformylase] } && { R_GAPD [glyceraldehyde-3-phosphate dehydrogenase] || R_PGK [phosphoglycerate kinase] } && { R_GLYCK [glycerate kinase] } && { R_GLYCK2 [glycerate kinase] } && { R_GUAPRT [guanine phosphoribosyltransferase] } && { R_HCYSMT [homocysteine S-methyltrans…	33	{ R_ABTA [4-aminobutyrate transaminase] } && { R_ACGAMK [N-acetylglucosamine kinase] || R_ACM6PH [N-acetylmuramate 6-phosphate hydrolase] || R_AGDC [N-acetylglucosamine-6-phosphate deacetylase] || R_ANHMK [1,6-anhydrous-N-Acetylmuramate kinase] } && { R_ACKr [acetate kinase] || R_PTAr [phosphotransacetylase] } && { R_AKGDH [2-Oxogluterate dehydrogenase] } && { R_ALCD2x [alcohol dehydrogenase (eth…	8	{ R_ABTA [4-aminobutyrate transaminase] } && { R_AKGDH [2-Oxogluterate dehydrogenase] } && { R_ENO [enolase] } && { R_G6PDH2r [glucose 6-phosphate dehydrogenase] || R_PGL [6-phosphogluconolactonase] } && { R_GLCDpp [Glucose dehydrogenase (ubiquinone-8 as acceptor) (periplasm)] || R_GNK [gluconokinase] } && { R_MALS [malate synthase] } && { R_MGSA [methylglyoxal synthase] } && { R_PGCD [phosphogly…
71	M_2hdec9eg3p_c	2-hexadec-9-enoyl-sn-glycerol_3-phosphate	0.229702	1	20	{ R_ALCD2x [alcohol dehydrogenase (ethanol)] } && { R_ALDD2y [aldehyde dehydrogenase (acetaldehyde, NADP)] } && { R_F6PP [D-fructose 6-phosphate phosphatase] } && { R_FADRx [FAD reductase] } && { R_FLVRx [flavin reductase (NAD)] } && { R_FMNRx [FMN reductase] } && { R_GLYCLTDx [Glycolate dehydrogenase (NAD)] } && { R_HCYSMT [homocysteine S-methyltransferase] } && { R_ICL [Isocitrate lyase] } && {…	20	{ R_ALCD2x [alcohol dehydrogenase (ethanol)] } && { R_ALDD2y [aldehyde dehydrogenase (acetaldehyde, NADP)] } && { R_F6PP [D-fructose 6-phosphate phosphatase] } && { R_FADRx [FAD reductase] } && { R_FLVRx [flavin reductase (NAD)] } && { R_FMNRx [FMN reductase] } && { R_GLYCLTDx [Glycolate dehydrogenase (NAD)] } && { R_HCYSMT [homocysteine S-methyltransferase] } && { R_ICL [Isocitrate lyase] } && {…	21	{ R_ABTA [4-aminobutyrate transaminase] } && { R_ALCD2x [alcohol dehydrogenase (ethanol)] } && { R_ALDD2y [aldehyde dehydrogenase (acetaldehyde, NADP)] } && { R_F6PP [D-fructose 6-phosphate phosphatase] } && { R_FADRx [FAD reductase] } && { R_FLVRx [flavin reductase (NAD)] } && { R_FMNRx [FMN reductase] } && { R_GLYCLTDx [Glycolate dehydrogenase (NAD)] } && { R_HCYSMT [homocysteine S-methyltransf…	16	{ R_ALCD2x [alcohol dehydrogenase (ethanol)] } && { R_ALDD2y [aldehyde dehydrogenase (acetaldehyde, NADP)] } && { R_CYTBDpp [cytochrome oxidase bd (ubiquinol-8: 2 protons) (periplasm)] } && { R_CYTBO3_4pp [cytochrome oxidase bo3 (ubiquinol-8: 4 protons) (periplasm)] } && { R_FADRx [FAD reductase] } && { R_FLVRx [flavin reductase (NAD)] } && { R_FMNRx [FMN reductase] } && { R_GLYCLTDx [Glycolate d…
1418	M_2hdec9eg3p_p	2-hexadec-9-enoyl-sn-glycerol_3-phosphate	0.229702	1	20	{ R_ALCD2x [alcohol dehydrogenase (ethanol)] } && { R_ALDD2y [aldehyde dehydrogenase (acetaldehyde, NADP)] } && { R_F6PP [D-fructose 6-phosphate phosphatase] } && { R_FADRx [FAD reductase] } && { R_FLVRx [flavin reductase (NAD)] } && { R_FMNRx [FMN reductase] } && { R_GLYCLTDx [Glycolate dehydrogenase (NAD)] } && { R_HCYSMT [homocysteine S-methyltransferase] } && { R_ICL [Isocitrate lyase] } && {…	20	{ R_ALCD2x [alcohol dehydrogenase (ethanol)] } && { R_ALDD2y [aldehyde dehydrogenase (acetaldehyde, NADP)] } && { R_F6PP [D-fructose 6-phosphate phosphatase] } && { R_FADRx [FAD reductase] } && { R_FLVRx [flavin reductase (NAD)] } && { R_FMNRx [FMN reductase] } && { R_GLYCLTDx [Glycolate dehydrogenase (NAD)] } && { R_HCYSMT [homocysteine S-methyltransferase] } && { R_ICL [Isocitrate lyase] } && {…	21	{ R_ABTA [4-aminobutyrate transaminase] } && { R_ALCD2x [alcohol dehydrogenase (ethanol)] } && { R_ALDD2y [aldehyde dehydrogenase (acetaldehyde, NADP)] } && { R_F6PP [D-fructose 6-phosphate phosphatase] } && { R_FADRx [FAD reductase] } && { R_FLVRx [flavin reductase (NAD)] } && { R_FMNRx [FMN reductase] } && { R_GLYCLTDx [Glycolate dehydrogenase (NAD)] } && { R_HCYSMT [homocysteine S-methyltransf…	17	{ R_ALCD2x [alcohol dehydrogenase (ethanol)] } && { R_ALDD2y [aldehyde dehydrogenase (acetaldehyde, NADP)] } && { R_FADRx [FAD reductase] } && { R_FLVRx [flavin reductase (NAD)] } && { R_FMNRx [FMN reductase] } && { R_FRD3 [fumarate reductase] } && { R_GLYCLTDx [Glycolate dehydrogenase (NAD)] } && { R_HCYSMT [homocysteine S-methyltransferase] } && { R_ICL [Isocitrate lyase] } && { R_LDH_D [D-lact…
72	M_2hdecg3p_c	2-hexadecanoyl-sn-glycerol_3-phosphate	0.226415	1	19	{ R_ALCD2x [alcohol dehydrogenase (ethanol)] } && { R_ALDD2y [aldehyde dehydrogenase (acetaldehyde, NADP)] } && { R_CYTBD2pp [cytochrome oxidase bd (menaquinol-8: 2 protons) (periplasm)] } && { R_FADRx [FAD reductase] } && { R_FLVRx [flavin reductase (NAD)] } && { R_FMNRx [FMN reductase] } && { R_FRD2 [fumarate reductase] } && { R_FRD3 [fumarate reductase] } && { R_G6PDH2r [glucose 6-phosphate de…	19	{ R_ALCD2x [alcohol dehydrogenase (ethanol)] } && { R_ALDD2y [aldehyde dehydrogenase (acetaldehyde, NADP)] } && { R_CYTBD2pp [cytochrome oxidase bd (menaquinol-8: 2 protons) (periplasm)] } && { R_FADRx [FAD reductase] } && { R_FLVRx [flavin reductase (NAD)] } && { R_FMNRx [FMN reductase] } && { R_FRD2 [fumarate reductase] } && { R_FRD3 [fumarate reductase] } && { R_G6PDH2r [glucose 6-phosphate de…	19	{ R_ALCD2x [alcohol dehydrogenase (ethanol)] } && { R_ALDD2y [aldehyde dehydrogenase (acetaldehyde, NADP)] } && { R_CYTBD2pp [cytochrome oxidase bd (menaquinol-8: 2 protons) (periplasm)] } && { R_FADRx [FAD reductase] } && { R_FLVRx [flavin reductase (NAD)] } && { R_FMNRx [FMN reductase] } && { R_FRD2 [fumarate reductase] } && { R_FRD3 [fumarate reductase] } && { R_G6PDH2r [glucose 6-phosphate de…	16	{ R_ALCD2x [alcohol dehydrogenase (ethanol)] } && { R_ALDD2y [aldehyde dehydrogenase (acetaldehyde, NADP)] } && { R_CYTBD2pp [cytochrome oxidase bd (menaquinol-8: 2 protons) (periplasm)] } && { R_FADRx [FAD reductase] } && { R_FLVRx [flavin reductase (NAD)] } && { R_FMNRx [FMN reductase] } && { R_GLYCLTDx [Glycolate dehydrogenase (NAD)] } && { R_HCYSMT [homocysteine S-methyltransferase] } && { R_…
1419	M_2hdecg3p_p	2-hexadecanoyl-sn-glycerol_3-phosphate	0.226415	1	26	{ R_ACACT5r [acetyl-CoA C-acyltransferase (decanoyl-CoA) (r)] || R_ACOAD5f [acyl-CoA dehydrogenase (dodecanoyl-CoA)] || R_ECOAH5 [3-hydroxyacyl-CoA dehydratase (3-hydroxydodecanoyl-CoA)] || R_HACD5 [3-hydroxyacyl-CoA dehydrogenase (3-oxododecanoyl-CoA)] } && { R_ACALD [acetaldehyde dehydrogenase (acetylating)] } && { R_ADD [adenine deaminase] } && { R_ALATA_D2 [D-alanine transaminase] } && { R_AL…	28	{ R_ABTA [4-aminobutyrate transaminase] } && { R_ACGAMK [N-acetylglucosamine kinase] || R_ACM6PH [N-acetylmuramate 6-phosphate hydrolase] || R_AGDC [N-acetylglucosamine-6-phosphate deacetylase] || R_ANHMK [1,6-anhydrous-N-Acetylmuramate kinase] } && { R_ACKr [acetate kinase] || R_PTAr [phosphotransacetylase] } && { R_ACOAD7f [acyl-CoA dehydrogenase (hexadecanoyl-CoA)] } && { R_ALCD2x [alcohol deh…	28	{ R_ABTA [4-aminobutyrate transaminase] } && { R_ACGAMK [N-acetylglucosamine kinase] || R_ACM6PH [N-acetylmuramate 6-phosphate hydrolase] || R_AGDC [N-acetylglucosamine-6-phosphate deacetylase] || R_ANHMK [1,6-anhydrous-N-Acetylmuramate kinase] } && { R_ACKr [acetate kinase] || R_PTAr [phosphotransacetylase] } && { R_ACOAD7f [acyl-CoA dehydrogenase (hexadecanoyl-CoA)] } && { R_ALCD2x [alcohol deh…	16	{ R_ACALD [acetaldehyde dehydrogenase (acetylating)] } && { R_ACKr [acetate kinase] || R_PTAr [phosphotransacetylase] } && { R_ATHRDHr [L-allo-threonine dehydrogenase] || R_THRA2i [L-allo-Threonine Aldolase] } && { R_CITL [Citrate lyase] } && { R_CYTBDpp [cytochrome oxidase bd (ubiquinol-8: 2 protons) (periplasm)] } && { R_CYTBO3_4pp [cytochrome oxidase bo3 (ubiquinol-8: 4 protons) (periplasm)] }…
73	M_2ippm_c	2-Isopropylmaleate	0.769677	1	18	{ R_ACALD [acetaldehyde dehydrogenase (acetylating)] } && { R_ACKr [acetate kinase] || R_PTAr [phosphotransacetylase] } && { R_AST [Arginine succinyltransferase] || R_SADH [Succinylarginine dihydrolase] || R_SGDS [Succinylglutamate desuccinylase] || R_SGSAD [Succinylglutamic semialdehyde dehydrogenase] || R_SOTA [Succinylornithine transaminase] } && { R_CITL [Citrate lyase] } && { R_DRPA [deoxyri…	18	{ R_ACALD [acetaldehyde dehydrogenase (acetylating)] } && { R_ACKr [acetate kinase] || R_PTAr [phosphotransacetylase] } && { R_AST [Arginine succinyltransferase] || R_SADH [Succinylarginine dihydrolase] || R_SGDS [Succinylglutamate desuccinylase] || R_SGSAD [Succinylglutamic semialdehyde dehydrogenase] || R_SOTA [Succinylornithine transaminase] } && { R_CITL [Citrate lyase] } && { R_DRPA [deoxyri…	20	{ R_ACALD [acetaldehyde dehydrogenase (acetylating)] } && { R_ACKr [acetate kinase] || R_PTAr [phosphotransacetylase] } && { R_AST [Arginine succinyltransferase] || R_SADH [Succinylarginine dihydrolase] || R_SGDS [Succinylglutamate desuccinylase] || R_SGSAD [Succinylglutamic semialdehyde dehydrogenase] || R_SOTA [Succinylornithine transaminase] } && { R_CITL [Citrate lyase] } && { R_DRPA [deoxyri…	13	{ R_ABTA [4-aminobutyrate transaminase] } && { R_ACALD [acetaldehyde dehydrogenase (acetylating)] } && { R_ACKr [acetate kinase] || R_PTAr [phosphotransacetylase] } && { R_AKGDH [2-Oxogluterate dehydrogenase] } && { R_ATPS4rpp [ATP synthase (four protons for one ATP) (periplasm)] } && { R_CITL [Citrate lyase] } && { R_GLYAT [glycine C-acetyltransferase] } && { R_GND [phosphogluconate dehydrogenas…
74	M_2mahmp_c	2-Methyl-4-amino-5-hydroxymethylpyrimidine_diphosphate	0.70797	1	24	{ R_ALDD2y [aldehyde dehydrogenase (acetaldehyde, NADP)] } && { R_CYTBD2pp [cytochrome oxidase bd (menaquinol-8: 2 protons) (periplasm)] } && { R_CYTK2 [cytidylate kinase (dCMP)] } && { R_DADK [deoxyadenylate kinase] } && { R_FADRx [FAD reductase] } && { R_FBP [fructose-bisphosphatase] } && { R_FRD2 [fumarate reductase] } && { R_G6PDH2r [glucose 6-phosphate dehydrogenase] || R_PGL [6-phosphogluco…	24	{ R_ALDD2y [aldehyde dehydrogenase (acetaldehyde, NADP)] } && { R_CYTBD2pp [cytochrome oxidase bd (menaquinol-8: 2 protons) (periplasm)] } && { R_CYTK2 [cytidylate kinase (dCMP)] } && { R_DADK [deoxyadenylate kinase] } && { R_FADRx [FAD reductase] } && { R_FBP [fructose-bisphosphatase] } && { R_FRD2 [fumarate reductase] } && { R_G6PDH2r [glucose 6-phosphate dehydrogenase] || R_PGL [6-phosphogluco…	34	{ R_ACALD [acetaldehyde dehydrogenase (acetylating)] } && { R_ADPT [adenine phosphoribosyltransferase] } && { R_AKGDH [2-Oxogluterate dehydrogenase] } && { R_CYTK1 [cytidylate kinase (CMP)] } && { R_DCTPD [dCTP deaminase] } && { R_EDA [2-dehydro-3-deoxy-phosphogluconate aldolase] || R_EDD [6-phosphogluconate dehydratase] } && { R_ENO [enolase] } && { R_ETHAAL [Ethanolamine ammonia-lyase] } && { R…	10	{ R_ALLTAMH [allantoate amidohydrolase] || R_ALLTN [allantoinase] || R_XAND [xanthine dehydrogenase] } && { R_CYSDS [Cysteine Desulfhydrase] } && { R_DSERDHr [D-serine dehydrogenase] || R_LSERDHr [L-serine dehydrogenase] || R_SERD_D [D-serine deaminase] } && { R_ETHAAL [Ethanolamine ammonia-lyase] } && { R_FTHFD [formyltetrahydrofolate deformylase] } && { R_HCYSMT [homocysteine S-methyltransferas…
75	M_2mcacn_c	cis-2-Methylaconitate	1	1	17	{ R_ABTA [4-aminobutyrate transaminase] } && { R_ACALD [acetaldehyde dehydrogenase (acetylating)] } && { R_ACGAMK [N-acetylglucosamine kinase] || R_ACM6PH [N-acetylmuramate 6-phosphate hydrolase] || R_AGDC [N-acetylglucosamine-6-phosphate deacetylase] || R_ANHMK [1,6-anhydrous-N-Acetylmuramate kinase] } && { R_ACKr [acetate kinase] || R_PTAr [phosphotransacetylase] } && { R_AKGDH [2-Oxogluterate …	17	{ R_ABTA [4-aminobutyrate transaminase] } && { R_ACALD [acetaldehyde dehydrogenase (acetylating)] } && { R_ACGAMK [N-acetylglucosamine kinase] || R_ACM6PH [N-acetylmuramate 6-phosphate hydrolase] || R_AGDC [N-acetylglucosamine-6-phosphate deacetylase] || R_ANHMK [1,6-anhydrous-N-Acetylmuramate kinase] } && { R_ACKr [acetate kinase] || R_PTAr [phosphotransacetylase] } && { R_AKGDH [2-Oxogluterate …	17	{ R_ABTA [4-aminobutyrate transaminase] } && { R_ACALD [acetaldehyde dehydrogenase (acetylating)] } && { R_ACGAMK [N-acetylglucosamine kinase] || R_ACM6PH [N-acetylmuramate 6-phosphate hydrolase] || R_AGDC [N-acetylglucosamine-6-phosphate deacetylase] || R_ANHMK [1,6-anhydrous-N-Acetylmuramate kinase] } && { R_ACKr [acetate kinase] || R_PTAr [phosphotransacetylase] } && { R_AKGDH [2-Oxogluterate …	15	{ R_ABTA [4-aminobutyrate transaminase] } && { R_ACALD [acetaldehyde dehydrogenase (acetylating)] } && { R_ACKr [acetate kinase] || R_PTAr [phosphotransacetylase] } && { R_AKGDH [2-Oxogluterate dehydrogenase] } && { R_ATPS4rpp [ATP synthase (four protons for one ATP) (periplasm)] } && { R_CITL [Citrate lyase] } && { R_CYSDS [Cysteine Desulfhydrase] } && { R_FACOAE60 [fatty-acid-CoA thioesterase (…
76	M_2mcit_c	2-Methylcitrate	0.942745	1	21	{ R_ABTA [4-aminobutyrate transaminase] } && { R_ACALD [acetaldehyde dehydrogenase (acetylating)] } && { R_ACGAMK [N-acetylglucosamine kinase] || R_ACM6PH [N-acetylmuramate 6-phosphate hydrolase] || R_AGDC [N-acetylglucosamine-6-phosphate deacetylase] || R_ANHMK [1,6-anhydrous-N-Acetylmuramate kinase] } && { R_AKGDH [2-Oxogluterate dehydrogenase] } && { R_DHAPT [Dihydroxyacetone phosphotransferas…	21	{ R_ABTA [4-aminobutyrate transaminase] } && { R_ACALD [acetaldehyde dehydrogenase (acetylating)] } && { R_ACGAMK [N-acetylglucosamine kinase] || R_ACM6PH [N-acetylmuramate 6-phosphate hydrolase] || R_AGDC [N-acetylglucosamine-6-phosphate deacetylase] || R_ANHMK [1,6-anhydrous-N-Acetylmuramate kinase] } && { R_AKGDH [2-Oxogluterate dehydrogenase] } && { R_DHAPT [Dihydroxyacetone phosphotransferas…	21	{ R_ABTA [4-aminobutyrate transaminase] } && { R_ACALD [acetaldehyde dehydrogenase (acetylating)] } && { R_ACGAMK [N-acetylglucosamine kinase] || R_ACM6PH [N-acetylmuramate 6-phosphate hydrolase] || R_AGDC [N-acetylglucosamine-6-phosphate deacetylase] || R_ANHMK [1,6-anhydrous-N-Acetylmuramate kinase] } && { R_AKGDH [2-Oxogluterate dehydrogenase] } && { R_DHAPT [Dihydroxyacetone phosphotransferas…	14	{ R_ABTA [4-aminobutyrate transaminase] } && { R_AKGDH [2-Oxogluterate dehydrogenase] } && { R_ALDD2y [aldehyde dehydrogenase (acetaldehyde, NADP)] } && { R_DRPA [deoxyribose-phosphate aldolase] || R_PPM2 [phosphopentomutase 2 (deoxyribose)] } && { R_G6PDH2r [glucose 6-phosphate dehydrogenase] || R_PGL [6-phosphogluconolactonase] } && { R_HCYSMT [homocysteine S-methyltransferase] } && { R_LDH_D […
77	M_2me4p_c	2-C-methyl-D-erythritol_4-phosphate	0.965091	1	13	{ R_ABTA [4-aminobutyrate transaminase] } && { R_ALLTAMH [allantoate amidohydrolase] || R_ALLTN [allantoinase] || R_XAND [xanthine dehydrogenase] } && { R_ETHAAL [Ethanolamine ammonia-lyase] } && { R_FTHFD [formyltetrahydrofolate deformylase] } && { R_GAPD [glyceraldehyde-3-phosphate dehydrogenase] || R_PGK [phosphoglycerate kinase] } && { R_GND [phosphogluconate dehydrogenase] } && { R_LDH_D [D-…	14	{ R_ABTA [4-aminobutyrate transaminase] } && { R_ALLTAMH [allantoate amidohydrolase] || R_ALLTN [allantoinase] || R_XAND [xanthine dehydrogenase] } && { R_AST [Arginine succinyltransferase] || R_SADH [Succinylarginine dihydrolase] || R_SGDS [Succinylglutamate desuccinylase] || R_SGSAD [Succinylglutamic semialdehyde dehydrogenase] || R_SOTA [Succinylornithine transaminase] } && { R_ETHAAL [Ethanol…	24	{ R_ABTA [4-aminobutyrate transaminase] } && { R_ADPT [adenine phosphoribosyltransferase] } && { R_ETHAAL [Ethanolamine ammonia-lyase] } && { R_F6PA [fructose 6-phosphate aldolase] } && { R_FBP [fructose-bisphosphatase] } && { R_HXPRT [hypoxanthine phosphoribosyltransferase (Hypoxanthine)] } && { R_LDH_D [D-lactate dehydrogenase] } && { R_MGSA [methylglyoxal synthase] } && { R_MTHFC [methenyltetr…	14	{ R_ABTA [4-aminobutyrate transaminase] } && { R_ACKr [acetate kinase] || R_PTAr [phosphotransacetylase] } && { R_AKGDH [2-Oxogluterate dehydrogenase] } && { R_G6PDH2r [glucose 6-phosphate dehydrogenase] || R_PGL [6-phosphogluconolactonase] } && { R_LDH_D [D-lactate dehydrogenase] } && { R_MGSA [methylglyoxal synthase] } && { R_MTHFC [methenyltetrahydrofolate cyclohydrolase] || R_MTHFD [methylene…
78	M_2mecdp_c	2-C-methyl-D-erythritol_2,4-cyclodiphosphate	0.905816	1	21	{ R_ADNK1 [adenosine kinase] } && { R_CYTBO3_4pp [cytochrome oxidase bo3 (ubiquinol-8: 4 protons) (periplasm)] } && { R_CYTK2 [cytidylate kinase (dCMP)] } && { R_ETHAAL [Ethanolamine ammonia-lyase] } && { R_HCYSMT [homocysteine S-methyltransferase] } && { R_LDH_D [D-lactate dehydrogenase] } && { R_MGSA [methylglyoxal synthase] } && { R_MTHFC [methenyltetrahydrofolate cyclohydrolase] || R_MTHFD [m…	21	{ R_ADNK1 [adenosine kinase] } && { R_CYTBO3_4pp [cytochrome oxidase bo3 (ubiquinol-8: 4 protons) (periplasm)] } && { R_CYTK2 [cytidylate kinase (dCMP)] } && { R_ETHAAL [Ethanolamine ammonia-lyase] } && { R_HCYSMT [homocysteine S-methyltransferase] } && { R_LDH_D [D-lactate dehydrogenase] } && { R_MGSA [methylglyoxal synthase] } && { R_MTHFC [methenyltetrahydrofolate cyclohydrolase] || R_MTHFD [m…	21	{ R_ADNK1 [adenosine kinase] } && { R_CYTBO3_4pp [cytochrome oxidase bo3 (ubiquinol-8: 4 protons) (periplasm)] } && { R_CYTK2 [cytidylate kinase (dCMP)] } && { R_ETHAAL [Ethanolamine ammonia-lyase] } && { R_HCYSMT [homocysteine S-methyltransferase] } && { R_LDH_D [D-lactate dehydrogenase] } && { R_MGSA [methylglyoxal synthase] } && { R_MTHFC [methenyltetrahydrofolate cyclohydrolase] || R_MTHFD [m…	13	{ R_CYTBO3_4pp [cytochrome oxidase bo3 (ubiquinol-8: 4 protons) (periplasm)] } && { R_ETHAAL [Ethanolamine ammonia-lyase] } && { R_GND [phosphogluconate dehydrogenase] } && { R_HCYSMT [homocysteine S-methyltransferase] } && { R_LDH_D [D-lactate dehydrogenase] } && { R_MTHFC [methenyltetrahydrofolate cyclohydrolase] || R_MTHFD [methylenetetrahydrofolate dehydrogenase (NADP)] } && { R_PDH [pyruvate…
79	M_2obut_c	2-Oxobutanoate	1.27388	1	33	{ R_CYTK1 [cytidylate kinase (CMP)] } && { R_DURIPP [deoxyuridine phosphorylase] } && { R_FACOAE141 [fatty-acid-CoA thioesterase (tetradecenoate)] } && { R_FACOAE161 [fatty-acid-CoA thioesterase (hexadecenoate)] } && { R_FACOAE180 [fatty-acid-CoA thioesterase (octadecanoate)] } && { R_FESR [iron-sulfur cluster repair] } && { R_FRD2 [fumarate reductase] } && { R_FRD3 [fumarate reductase] } && { R_…	33	{ R_CYTK1 [cytidylate kinase (CMP)] } && { R_DURIPP [deoxyuridine phosphorylase] } && { R_FACOAE141 [fatty-acid-CoA thioesterase (tetradecenoate)] } && { R_FACOAE161 [fatty-acid-CoA thioesterase (hexadecenoate)] } && { R_FACOAE180 [fatty-acid-CoA thioesterase (octadecanoate)] } && { R_FESR [iron-sulfur cluster repair] } && { R_FRD2 [fumarate reductase] } && { R_FRD3 [fumarate reductase] } && { R_…	33	{ R_CYTK1 [cytidylate kinase (CMP)] } && { R_DURIPP [deoxyuridine phosphorylase] } && { R_FACOAE141 [fatty-acid-CoA thioesterase (tetradecenoate)] } && { R_FACOAE161 [fatty-acid-CoA thioesterase (hexadecenoate)] } && { R_FACOAE180 [fatty-acid-CoA thioesterase (octadecanoate)] } && { R_FESR [iron-sulfur cluster repair] } && { R_FRD2 [fumarate reductase] } && { R_FRD3 [fumarate reductase] } && { R_…	24	{ R_CYTBD2pp [cytochrome oxidase bd (menaquinol-8: 2 protons) (periplasm)] } && { R_DASYN140 [CDP-diacylglycerol synthetase (n-C14:0)] } && { R_DRPA [deoxyribose-phosphate aldolase] || R_PPM2 [phosphopentomutase 2 (deoxyribose)] } && { R_FACOAE141 [fatty-acid-CoA thioesterase (tetradecenoate)] } && { R_FACOAE161 [fatty-acid-CoA thioesterase (hexadecenoate)] } && { R_FRD2 [fumarate reductase] } &&…
80	M_2odec11eg3p_c	2-octadec-11-enoyl-sn-glycerol_3-phosphate	0.206897	1	17	{ R_ALCD2x [alcohol dehydrogenase (ethanol)] } && { R_ALDD2y [aldehyde dehydrogenase (acetaldehyde, NADP)] } && { R_CYTBD2pp [cytochrome oxidase bd (menaquinol-8: 2 protons) (periplasm)] } && { R_FADRx [FAD reductase] } && { R_FLVRx [flavin reductase (NAD)] } && { R_FMNRx [FMN reductase] } && { R_GLCDpp [Glucose dehydrogenase (ubiquinone-8 as acceptor) (periplasm)] || R_GNK [gluconokinase] } && {…	17	{ R_ALCD2x [alcohol dehydrogenase (ethanol)] } && { R_ALDD2y [aldehyde dehydrogenase (acetaldehyde, NADP)] } && { R_CYTBD2pp [cytochrome oxidase bd (menaquinol-8: 2 protons) (periplasm)] } && { R_FADRx [FAD reductase] } && { R_FLVRx [flavin reductase (NAD)] } && { R_FMNRx [FMN reductase] } && { R_GLCDpp [Glucose dehydrogenase (ubiquinone-8 as acceptor) (periplasm)] || R_GNK [gluconokinase] } && {…	17	{ R_ALCD2x [alcohol dehydrogenase (ethanol)] } && { R_ALDD2y [aldehyde dehydrogenase (acetaldehyde, NADP)] } && { R_CYTBD2pp [cytochrome oxidase bd (menaquinol-8: 2 protons) (periplasm)] } && { R_FADRx [FAD reductase] } && { R_FLVRx [flavin reductase (NAD)] } && { R_FMNRx [FMN reductase] } && { R_GLCDpp [Glucose dehydrogenase (ubiquinone-8 as acceptor) (periplasm)] || R_GNK [gluconokinase] } && {…	17	{ R_ACALD [acetaldehyde dehydrogenase (acetylating)] } && { R_ALCD2x [alcohol dehydrogenase (ethanol)] } && { R_CYTBD2pp [cytochrome oxidase bd (menaquinol-8: 2 protons) (periplasm)] } && { R_FADRx [FAD reductase] } && { R_FLVRx [flavin reductase (NAD)] } && { R_FMNRx [FMN reductase] } && { R_GLCDpp [Glucose dehydrogenase (ubiquinone-8 as acceptor) (periplasm)] || R_GNK [gluconokinase] } && { R_G…
1420	M_2odec11eg3p_p	2-octadec-11-enoyl-sn-glycerol_3-phosphate	0.206897	1	22	{ R_ABUTD [Aminobutyraldehyde dehydrogenase] || R_PTRCTA [Putrescine Transaminase] } && { R_ACALD [acetaldehyde dehydrogenase (acetylating)] } && { R_ACGAMK [N-acetylglucosamine kinase] || R_ACM6PH [N-acetylmuramate 6-phosphate hydrolase] || R_AGDC [N-acetylglucosamine-6-phosphate deacetylase] || R_ANHMK [1,6-anhydrous-N-Acetylmuramate kinase] } && { R_ACKr [acetate kinase] || R_PTAr [phosphotran…	22	{ R_ABUTD [Aminobutyraldehyde dehydrogenase] || R_PTRCTA [Putrescine Transaminase] } && { R_ACALD [acetaldehyde dehydrogenase (acetylating)] } && { R_ACGAMK [N-acetylglucosamine kinase] || R_ACM6PH [N-acetylmuramate 6-phosphate hydrolase] || R_AGDC [N-acetylglucosamine-6-phosphate deacetylase] || R_ANHMK [1,6-anhydrous-N-Acetylmuramate kinase] } && { R_ACKr [acetate kinase] || R_PTAr [phosphotran…	22	{ R_ABUTD [Aminobutyraldehyde dehydrogenase] || R_PTRCTA [Putrescine Transaminase] } && { R_ACALD [acetaldehyde dehydrogenase (acetylating)] } && { R_ACGAMK [N-acetylglucosamine kinase] || R_ACM6PH [N-acetylmuramate 6-phosphate hydrolase] || R_AGDC [N-acetylglucosamine-6-phosphate deacetylase] || R_ANHMK [1,6-anhydrous-N-Acetylmuramate kinase] } && { R_ACKr [acetate kinase] || R_PTAr [phosphotran…	15	{ R_ABTA [4-aminobutyrate transaminase] } && { R_ACALD [acetaldehyde dehydrogenase (acetylating)] } && { R_ACGAMK [N-acetylglucosamine kinase] || R_ACM6PH [N-acetylmuramate 6-phosphate hydrolase] || R_AGDC [N-acetylglucosamine-6-phosphate deacetylase] || R_ANHMK [1,6-anhydrous-N-Acetylmuramate kinase] } && { R_ACKr [acetate kinase] || R_PTAr [phosphotransacetylase] } && { R_AKGDH [2-Oxogluterate …
81	M_2odecg3p_c	2-octadecanoyl-sn-glycerol_3-phosphate	0.20339	1	17	{ R_ALCD2x [alcohol dehydrogenase (ethanol)] } && { R_ALDD2y [aldehyde dehydrogenase (acetaldehyde, NADP)] } && { R_CYTBDpp [cytochrome oxidase bd (ubiquinol-8: 2 protons) (periplasm)] } && { R_CYTBO3_4pp [cytochrome oxidase bo3 (ubiquinol-8: 4 protons) (periplasm)] } && { R_FADRx [FAD reductase] } && { R_FBP [fructose-bisphosphatase] } && { R_FLVRx [flavin reductase (NAD)] } && { R_FMNRx [FMN re…	17	{ R_ALCD2x [alcohol dehydrogenase (ethanol)] } && { R_ALDD2y [aldehyde dehydrogenase (acetaldehyde, NADP)] } && { R_CYTBDpp [cytochrome oxidase bd (ubiquinol-8: 2 protons) (periplasm)] } && { R_CYTBO3_4pp [cytochrome oxidase bo3 (ubiquinol-8: 4 protons) (periplasm)] } && { R_FADRx [FAD reductase] } && { R_FBP [fructose-bisphosphatase] } && { R_FLVRx [flavin reductase (NAD)] } && { R_FMNRx [FMN re…	17	{ R_ALCD2x [alcohol dehydrogenase (ethanol)] } && { R_ALDD2y [aldehyde dehydrogenase (acetaldehyde, NADP)] } && { R_CYTBDpp [cytochrome oxidase bd (ubiquinol-8: 2 protons) (periplasm)] } && { R_CYTBO3_4pp [cytochrome oxidase bo3 (ubiquinol-8: 4 protons) (periplasm)] } && { R_FADRx [FAD reductase] } && { R_FBP [fructose-bisphosphatase] } && { R_FLVRx [flavin reductase (NAD)] } && { R_FMNRx [FMN re…	16	{ R_ALCD2x [alcohol dehydrogenase (ethanol)] } && { R_ALDD2y [aldehyde dehydrogenase (acetaldehyde, NADP)] } && { R_CYTBDpp [cytochrome oxidase bd (ubiquinol-8: 2 protons) (periplasm)] } && { R_CYTBO3_4pp [cytochrome oxidase bo3 (ubiquinol-8: 4 protons) (periplasm)] } && { R_FADRx [FAD reductase] } && { R_FLVRx [flavin reductase (NAD)] } && { R_FMNRx [FMN reductase] } && { R_GLYCLTDx [Glycolate d…
1421	M_2odecg3p_p	2-octadecanoyl-sn-glycerol_3-phosphate	0.20339	1	19	{ R_ACALD [acetaldehyde dehydrogenase (acetylating)] } && { R_ALCD2x [alcohol dehydrogenase (ethanol)] } && { R_FADRx [FAD reductase] } && { R_FLVRx [flavin reductase (NAD)] } && { R_FMNRx [FMN reductase] } && { R_GLYCK [glycerate kinase] } && { R_GLYCK2 [glycerate kinase] } && { R_GLYCLTDx [Glycolate dehydrogenase (NAD)] } && { R_LDH_D [D-lactate dehydrogenase] } && { R_MDH [malate dehydrogenase…	19	{ R_ACALD [acetaldehyde dehydrogenase (acetylating)] } && { R_ALCD2x [alcohol dehydrogenase (ethanol)] } && { R_FADRx [FAD reductase] } && { R_FLVRx [flavin reductase (NAD)] } && { R_FMNRx [FMN reductase] } && { R_GLYCK [glycerate kinase] } && { R_GLYCK2 [glycerate kinase] } && { R_GLYCLTDx [Glycolate dehydrogenase (NAD)] } && { R_HCYSMT [homocysteine S-methyltransferase] } && { R_LDH_D [D-lactat…	19	{ R_ACALD [acetaldehyde dehydrogenase (acetylating)] } && { R_ALCD2x [alcohol dehydrogenase (ethanol)] } && { R_FADRx [FAD reductase] } && { R_FLVRx [flavin reductase (NAD)] } && { R_FMNRx [FMN reductase] } && { R_GLYCK [glycerate kinase] } && { R_GLYCK2 [glycerate kinase] } && { R_GLYCLTDx [Glycolate dehydrogenase (NAD)] } && { R_HCYSMT [homocysteine S-methyltransferase] } && { R_LDH_D [D-lactat…	16	{ R_ACALD [acetaldehyde dehydrogenase (acetylating)] } && { R_ALCD2x [alcohol dehydrogenase (ethanol)] } && { R_CYTBDpp [cytochrome oxidase bd (ubiquinol-8: 2 protons) (periplasm)] } && { R_CYTBO3_4pp [cytochrome oxidase bo3 (ubiquinol-8: 4 protons) (periplasm)] } && { R_FADRx [FAD reductase] } && { R_FLVRx [flavin reductase (NAD)] } && { R_FMNRx [FMN reductase] } && { R_GLYCLTDx [Glycolate dehyd…
82	M_2ohph_c	2-Octaprenyl-6-hydroxyphenol	0.0902749	1	19	{ R_DCYTD [deoxycytidine deaminase] || R_NTD3 [5'-nucleotidase (dCMP)] } && { R_DGK1 [deoxyguanylate kinase (dGMP:ATP)] } && { R_ENO [enolase] } && { R_ETHAAL [Ethanolamine ammonia-lyase] } && { R_GLYCL [Glycine Cleavage System] } && { R_GTHOr [glutathione oxidoreductase] } && { R_NDPK8 [nucleoside-diphosphate kinase (ATP:dADP)] } && { R_NTD1 [5'-nucleotidase (dUMP)] } && { R_NTPP1 [Nucleoside tr…	22	{ R_ACKr [acetate kinase] || R_PTAr [phosphotransacetylase] } && { R_ACS [acetyl-CoA synthetase] } && { R_ALLTAMH [allantoate amidohydrolase] || R_ALLTN [allantoinase] || R_XAND [xanthine dehydrogenase] } && { R_DADK [deoxyadenylate kinase] } && { R_DURIPP [deoxyuridine phosphorylase] } && { R_FTHFD [formyltetrahydrofolate deformylase] } && { R_G6PDH2r [glucose 6-phosphate dehydrogenase] || R_PGL…	25	{ R_ACKr [acetate kinase] || R_PTAr [phosphotransacetylase] } && { R_ACS [acetyl-CoA synthetase] } && { R_ALCD2x [alcohol dehydrogenase (ethanol)] } && { R_AMPN [AMP nucleosidase] } && { R_ASPT [L-aspartase] } && { R_CYTBD2pp [cytochrome oxidase bd (menaquinol-8: 2 protons) (periplasm)] } && { R_FADRx [FAD reductase] } && { R_FLVRx [flavin reductase (NAD)] } && { R_FMNRx [FMN reductase] } && { R_…	16	{ R_ALCD2x [alcohol dehydrogenase (ethanol)] } && { R_ALDD2y [aldehyde dehydrogenase (acetaldehyde, NADP)] } && { R_CYTBD2pp [cytochrome oxidase bd (menaquinol-8: 2 protons) (periplasm)] } && { R_FADRx [FAD reductase] } && { R_FLVRx [flavin reductase (NAD)] } && { R_FMNRx [FMN reductase] } && { R_GLYCLTDx [Glycolate dehydrogenase (NAD)] } && { R_HCYSMT [homocysteine S-methyltransferase] } && { R_…
83	M_2ombzl_c	2-Octaprenyl-6-methoxy-1,4-benzoquinol	0.0812492	1	9	{ R_DRPA [deoxyribose-phosphate aldolase] || R_PPM2 [phosphopentomutase 2 (deoxyribose)] } && { R_GLYCL [Glycine Cleavage System] } && { R_HCYSMT [homocysteine S-methyltransferase] } && { R_LDH_D [D-lactate dehydrogenase] } && { R_PDH [pyruvate dehydrogenase] } && { R_PFL [pyruvate formate lyase] } && { R_PGCD [phosphoglycerate dehydrogenase] || R_PSERT [phosphoserine transaminase] || R_PSP_L [ph…	9	{ R_DRPA [deoxyribose-phosphate aldolase] || R_PPM2 [phosphopentomutase 2 (deoxyribose)] } && { R_GLYCL [Glycine Cleavage System] } && { R_HCYSMT [homocysteine S-methyltransferase] } && { R_LDH_D [D-lactate dehydrogenase] } && { R_PDH [pyruvate dehydrogenase] } && { R_PFL [pyruvate formate lyase] } && { R_PGCD [phosphoglycerate dehydrogenase] || R_PSERT [phosphoserine transaminase] || R_PSP_L [ph…	10	{ R_ACGAMK [N-acetylglucosamine kinase] || R_ACM6PH [N-acetylmuramate 6-phosphate hydrolase] || R_AGDC [N-acetylglucosamine-6-phosphate deacetylase] || R_ANHMK [1,6-anhydrous-N-Acetylmuramate kinase] } && { R_HCYSMT [homocysteine S-methyltransferase] } && { R_LDH_D [D-lactate dehydrogenase] } && { R_PDH [pyruvate dehydrogenase] } && { R_PFL [pyruvate formate lyase] } && { R_PGCD [phosphoglycerate…	10	{ R_ACGAMK [N-acetylglucosamine kinase] || R_ACM6PH [N-acetylmuramate 6-phosphate hydrolase] || R_AGDC [N-acetylglucosamine-6-phosphate deacetylase] || R_ANHMK [1,6-anhydrous-N-Acetylmuramate kinase] } && { R_HCYSMT [homocysteine S-methyltransferase] } && { R_LDH_D [D-lactate dehydrogenase] } && { R_PDH [pyruvate dehydrogenase] } && { R_PFL [pyruvate formate lyase] } && { R_PGCD [phosphoglycerate…
84	M_2omhmbl_c	2-Octaprenyl-3-methyl-5-hydroxy-6-methoxy-1,4-benzoquinol	0.0738643	1	15	{ R_ACGAMK [N-acetylglucosamine kinase] || R_ACM6PH [N-acetylmuramate 6-phosphate hydrolase] || R_AGDC [N-acetylglucosamine-6-phosphate deacetylase] || R_ANHMK [1,6-anhydrous-N-Acetylmuramate kinase] } && { R_CYSDS [Cysteine Desulfhydrase] } && { R_DHAPT [Dihydroxyacetone phosphotransferase] } && { R_DRPA [deoxyribose-phosphate aldolase] || R_PPM2 [phosphopentomutase 2 (deoxyribose)] } && { R_DSE…	15	{ R_ACGAMK [N-acetylglucosamine kinase] || R_ACM6PH [N-acetylmuramate 6-phosphate hydrolase] || R_AGDC [N-acetylglucosamine-6-phosphate deacetylase] || R_ANHMK [1,6-anhydrous-N-Acetylmuramate kinase] } && { R_CYSDS [Cysteine Desulfhydrase] } && { R_DHAPT [Dihydroxyacetone phosphotransferase] } && { R_DRPA [deoxyribose-phosphate aldolase] || R_PPM2 [phosphopentomutase 2 (deoxyribose)] } && { R_DSE…	15	{ R_ACGAMK [N-acetylglucosamine kinase] || R_ACM6PH [N-acetylmuramate 6-phosphate hydrolase] || R_AGDC [N-acetylglucosamine-6-phosphate deacetylase] || R_ANHMK [1,6-anhydrous-N-Acetylmuramate kinase] } && { R_CYSDS [Cysteine Desulfhydrase] } && { R_DHAPT [Dihydroxyacetone phosphotransferase] } && { R_DRPA [deoxyribose-phosphate aldolase] || R_PPM2 [phosphopentomutase 2 (deoxyribose)] } && { R_DSE…	10	{ R_ACGAMK [N-acetylglucosamine kinase] || R_ACM6PH [N-acetylmuramate 6-phosphate hydrolase] || R_AGDC [N-acetylglucosamine-6-phosphate deacetylase] || R_ANHMK [1,6-anhydrous-N-Acetylmuramate kinase] } && { R_DHAPT [Dihydroxyacetone phosphotransferase] } && { R_DRPA [deoxyribose-phosphate aldolase] || R_PPM2 [phosphopentomutase 2 (deoxyribose)] } && { R_EDA [2-dehydro-3-deoxy-phosphogluconate ald…
85	M_2ommbl_c	2-Octaprenyl-3-methyl-6-methoxy-_1,4-benzoquinol	0.0738643	1	19	{ R_ACALD [acetaldehyde dehydrogenase (acetylating)] } && { R_ACKr [acetate kinase] || R_PTAr [phosphotransacetylase] } && { R_ACS [acetyl-CoA synthetase] } && { R_ADPT [adenine phosphoribosyltransferase] } && { R_ALCD2x [alcohol dehydrogenase (ethanol)] } && { R_ALDD2x [aldehyde dehydrogenase (acetaldehyde, NAD)] } && { R_ALDD2y [aldehyde dehydrogenase (acetaldehyde, NADP)] } && { R_DSERDHr [D-s…	20	{ R_ACALD [acetaldehyde dehydrogenase (acetylating)] } && { R_ALCD2x [alcohol dehydrogenase (ethanol)] } && { R_ALDD2x [aldehyde dehydrogenase (acetaldehyde, NAD)] } && { R_ALDD2y [aldehyde dehydrogenase (acetaldehyde, NADP)] } && { R_AMPN [AMP nucleosidase] } && { R_CYSDS [Cysteine Desulfhydrase] } && { R_DSERDHr [D-serine dehydrogenase] || R_LSERDHr [L-serine dehydrogenase] || R_SERD_D [D-serin…	20	{ R_ACALD [acetaldehyde dehydrogenase (acetylating)] } && { R_ALCD2x [alcohol dehydrogenase (ethanol)] } && { R_ALDD2x [aldehyde dehydrogenase (acetaldehyde, NAD)] } && { R_ALDD2y [aldehyde dehydrogenase (acetaldehyde, NADP)] } && { R_AMPN [AMP nucleosidase] } && { R_CYSDS [Cysteine Desulfhydrase] } && { R_DSERDHr [D-serine dehydrogenase] || R_LSERDHr [L-serine dehydrogenase] || R_SERD_D [D-serin…	9	{ R_DRPA [deoxyribose-phosphate aldolase] || R_PPM2 [phosphopentomutase 2 (deoxyribose)] } && { R_FBA3 [Sedoheptulose 1,7-bisphosphate D-glyceraldehyde-3-phosphate-lyase] || R_PFK_3 [phosphofructokinase (s7p)] } && { R_GND [phosphogluconate dehydrogenase] } && { R_LDH_D [D-lactate dehydrogenase] } && { R_PDH [pyruvate dehydrogenase] } && { R_PFK [phosphofructokinase] } && { R_PFL [pyruvate format…
86	M_2omph_c	2-Octaprenyl-6-methoxyphenol	0.0812492	1	14	{ R_ACKr [acetate kinase] || R_PTAr [phosphotransacetylase] } && { R_ACS [acetyl-CoA synthetase] } && { R_DRPA [deoxyribose-phosphate aldolase] || R_PPM2 [phosphopentomutase 2 (deoxyribose)] } && { R_EDA [2-dehydro-3-deoxy-phosphogluconate aldolase] || R_EDD [6-phosphogluconate dehydratase] } && { R_ETHAAL [Ethanolamine ammonia-lyase] } && { R_HCYSMT [homocysteine S-methyltransferase] } && { R_ME…	14	{ R_ACKr [acetate kinase] || R_PTAr [phosphotransacetylase] } && { R_ACS [acetyl-CoA synthetase] } && { R_DRPA [deoxyribose-phosphate aldolase] || R_PPM2 [phosphopentomutase 2 (deoxyribose)] } && { R_EDA [2-dehydro-3-deoxy-phosphogluconate aldolase] || R_EDD [6-phosphogluconate dehydratase] } && { R_ETHAAL [Ethanolamine ammonia-lyase] } && { R_HCYSMT [homocysteine S-methyltransferase] } && { R_ME…	14	{ R_ACKr [acetate kinase] || R_PTAr [phosphotransacetylase] } && { R_ACS [acetyl-CoA synthetase] } && { R_DRPA [deoxyribose-phosphate aldolase] || R_PPM2 [phosphopentomutase 2 (deoxyribose)] } && { R_EDA [2-dehydro-3-deoxy-phosphogluconate aldolase] || R_EDD [6-phosphogluconate dehydratase] } && { R_ETHAAL [Ethanolamine ammonia-lyase] } && { R_HCYSMT [homocysteine S-methyltransferase] } && { R_ME…	9	{ R_DRPA [deoxyribose-phosphate aldolase] || R_PPM2 [phosphopentomutase 2 (deoxyribose)] } && { R_FBA3 [Sedoheptulose 1,7-bisphosphate D-glyceraldehyde-3-phosphate-lyase] || R_PFK_3 [phosphofructokinase (s7p)] } && { R_GND [phosphogluconate dehydrogenase] } && { R_LDH_D [D-lactate dehydrogenase] } && { R_PDH [pyruvate dehydrogenase] } && { R_PFK [phosphofructokinase] } && { R_PFL [pyruvate format…
87	M_2oph_c	2-Octaprenylphenol	0.0902749	1	10	{ R_DRPA [deoxyribose-phosphate aldolase] || R_PPM2 [phosphopentomutase 2 (deoxyribose)] } && { R_GLYCL [Glycine Cleavage System] } && { R_GPDDA2 [Glycerophosphodiester phosphodiesterase (Glycerophosphoethanolamine)] } && { R_GPDDA2pp [Glycerophosphodiester phosphodiesterase (Glycerophosphoethanolamine)] } && { R_HCYSMT [homocysteine S-methyltransferase] } && { R_LDH_D [D-lactate dehydrogenase] }…	12	{ R_DRPA [deoxyribose-phosphate aldolase] || R_PPM2 [phosphopentomutase 2 (deoxyribose)] } && { R_GLYCL [Glycine Cleavage System] } && { R_GPDDA2 [Glycerophosphodiester phosphodiesterase (Glycerophosphoethanolamine)] } && { R_GPDDA2pp [Glycerophosphodiester phosphodiesterase (Glycerophosphoethanolamine)] } && { R_HCYSMT [homocysteine S-methyltransferase] } && { R_LDH_D [D-lactate dehydrogenase] }…	19	{ R_ACALD [acetaldehyde dehydrogenase (acetylating)] } && { R_ATHRDHr [L-allo-threonine dehydrogenase] || R_THRA2i [L-allo-Threonine Aldolase] } && { R_DRPA [deoxyribose-phosphate aldolase] || R_PPM2 [phosphopentomutase 2 (deoxyribose)] } && { R_FADRx [FAD reductase] } && { R_FLVRx [flavin reductase (NAD)] } && { R_FMNRx [FMN reductase] } && { R_FRD3 [fumarate reductase] } && { R_GLXCL [glyoxalat…	8	{ R_GND [phosphogluconate dehydrogenase] } && { R_LDH_D [D-lactate dehydrogenase] } && { R_PDH [pyruvate dehydrogenase] } && { R_PFK [phosphofructokinase] } && { R_PFL [pyruvate formate lyase] } && { R_POX [pyruvate oxidase] } && { R_PPS [phosphoenolpyruvate synthase] } && { R_TALA [transaldolase] }
89	M_2p4c2me_c	2-phospho-4-(cytidine_5'-diphospho)-2-C-methyl-D-erythritol	0.372819	1	31	{ R_ACKr [acetate kinase] || R_PTAr [phosphotransacetylase] } && { R_ADNK1 [adenosine kinase] } && { R_ADPT [adenine phosphoribosyltransferase] } && { R_ALCD2x [alcohol dehydrogenase (ethanol)] } && { R_ALDD2x [aldehyde dehydrogenase (acetaldehyde, NAD)] } && { R_ALDD2y [aldehyde dehydrogenase (acetaldehyde, NADP)] } && { R_CITL [Citrate lyase] } && { R_CYSDS [Cysteine Desulfhydrase] } && { R_FAC…	31	{ R_ACKr [acetate kinase] || R_PTAr [phosphotransacetylase] } && { R_ADNK1 [adenosine kinase] } && { R_ADPT [adenine phosphoribosyltransferase] } && { R_ALCD2x [alcohol dehydrogenase (ethanol)] } && { R_ALDD2x [aldehyde dehydrogenase (acetaldehyde, NAD)] } && { R_ALDD2y [aldehyde dehydrogenase (acetaldehyde, NADP)] } && { R_CITL [Citrate lyase] } && { R_CYSDS [Cysteine Desulfhydrase] } && { R_FAC…	36	{ R_ACALD [acetaldehyde dehydrogenase (acetylating)] } && { R_ACKr [acetate kinase] || R_PTAr [phosphotransacetylase] } && { R_ALDD2y [aldehyde dehydrogenase (acetaldehyde, NADP)] } && { R_AST [Arginine succinyltransferase] || R_SADH [Succinylarginine dihydrolase] || R_SGDS [Succinylglutamate desuccinylase] || R_SGSAD [Succinylglutamic semialdehyde dehydrogenase] || R_SOTA [Succinylornithine tran…	18	{ R_ABTA [4-aminobutyrate transaminase] } && { R_ACALD [acetaldehyde dehydrogenase (acetylating)] } && { R_ACGAMK [N-acetylglucosamine kinase] || R_ACM6PH [N-acetylmuramate 6-phosphate hydrolase] || R_AGDC [N-acetylglucosamine-6-phosphate deacetylase] || R_ANHMK [1,6-anhydrous-N-Acetylmuramate kinase] } && { R_ACKr [acetate kinase] || R_PTAr [phosphotransacetylase] } && { R_AKGDH [2-Oxogluterate …
90	M_2pg_c	D-Glycerate_2-phosphate	2.10597	1	4	{ R_ENO [enolase] } && { R_HCYSMT [homocysteine S-methyltransferase] } && { R_PGCD [phosphoglycerate dehydrogenase] || R_PSERT [phosphoserine transaminase] || R_PSP_L [phosphoserine phosphatase (L-serine)] } && { R_TPI [triose-phosphate isomerase] }	4	{ R_ENO [enolase] } && { R_HCYSMT [homocysteine S-methyltransferase] } && { R_PGCD [phosphoglycerate dehydrogenase] || R_PSERT [phosphoserine transaminase] || R_PSP_L [phosphoserine phosphatase (L-serine)] } && { R_TPI [triose-phosphate isomerase] }	13	{ R_ADPT [adenine phosphoribosyltransferase] } && { R_DRPA [deoxyribose-phosphate aldolase] || R_PPM2 [phosphopentomutase 2 (deoxyribose)] } && { R_ETHAAL [Ethanolamine ammonia-lyase] } && { R_FUM [fumarase] } && { R_GLYCL [Glycine Cleavage System] } && { R_HEX1 [hexokinase (D-glucose:ATP)] } && { R_LDH_D [D-lactate dehydrogenase] } && { R_PDH [pyruvate dehydrogenase] } && { R_PFL [pyruvate forma…	8	{ R_DRPA [deoxyribose-phosphate aldolase] || R_PPM2 [phosphopentomutase 2 (deoxyribose)] } && { R_ETHAAL [Ethanolamine ammonia-lyase] } && { R_GLYCL [Glycine Cleavage System] } && { R_GND [phosphogluconate dehydrogenase] } && { R_LDH_D [D-lactate dehydrogenase] } && { R_PDH [pyruvate dehydrogenase] } && { R_PFL [pyruvate formate lyase] } && { R_POX [pyruvate oxidase] }
92	M_2sephchc_c	2-succinyl-5-enolpyruvyl-6-hydroxy-3-cyclohexene-1-carboxylate	0.400718	1	17	{ R_AKGDH [2-Oxogluterate dehydrogenase] } && { R_DURIPP [deoxyuridine phosphorylase] } && { R_FTHFD [formyltetrahydrofolate deformylase] } && { R_GHMT2r [glycine hydroxymethyltransferase, reversible] } && { R_HCYSMT [homocysteine S-methyltransferase] } && { R_HXAND [hypoxanthine dehydrogenase] } && { R_HXPRT [hypoxanthine phosphoribosyltransferase (Hypoxanthine)] } && { R_INSK [insosine kinase] …	17	{ R_AKGDH [2-Oxogluterate dehydrogenase] } && { R_DURIPP [deoxyuridine phosphorylase] } && { R_FTHFD [formyltetrahydrofolate deformylase] } && { R_GHMT2r [glycine hydroxymethyltransferase, reversible] } && { R_HCYSMT [homocysteine S-methyltransferase] } && { R_HXAND [hypoxanthine dehydrogenase] } && { R_HXPRT [hypoxanthine phosphoribosyltransferase (Hypoxanthine)] } && { R_INSK [insosine kinase] …	19	{ R_AKGDH [2-Oxogluterate dehydrogenase] } && { R_CBMKr [Carbamate kinase] } && { R_DURIPP [deoxyuridine phosphorylase] } && { R_FTHFD [formyltetrahydrofolate deformylase] } && { R_GHMT2r [glycine hydroxymethyltransferase, reversible] } && { R_HCYSMT [homocysteine S-methyltransferase] } && { R_HXAND [hypoxanthine dehydrogenase] } && { R_HXPRT [hypoxanthine phosphoribosyltransferase (Hypoxanthine)…	10	{ R_CYTBO3_4pp [cytochrome oxidase bo3 (ubiquinol-8: 4 protons) (periplasm)] } && { R_GLYCL [Glycine Cleavage System] } && { R_GND [phosphogluconate dehydrogenase] } && { R_LDH_D [D-lactate dehydrogenase] } && { R_PDH [pyruvate dehydrogenase] } && { R_PFK [phosphofructokinase] } && { R_PFL [pyruvate formate lyase] } && { R_PGCD [phosphoglycerate dehydrogenase] || R_PSERT [phosphoserine transamina…
93	M_2shchc_c	2-Succinyl-6-hydroxy-2,4-cyclohexadiene-1-carboxylate	0.48175	1	21	{ R_ALDD2y [aldehyde dehydrogenase (acetaldehyde, NADP)] } && { R_DADK [deoxyadenylate kinase] } && { R_EDA [2-dehydro-3-deoxy-phosphogluconate aldolase] || R_EDD [6-phosphogluconate dehydratase] } && { R_F6PA [fructose 6-phosphate aldolase] } && { R_G6PDH2r [glucose 6-phosphate dehydrogenase] || R_PGL [6-phosphogluconolactonase] } && { R_GLYCL [Glycine Cleavage System] } && { R_HCYSMT [homocyste…	21	{ R_ALDD2y [aldehyde dehydrogenase (acetaldehyde, NADP)] } && { R_DADK [deoxyadenylate kinase] } && { R_EDA [2-dehydro-3-deoxy-phosphogluconate aldolase] || R_EDD [6-phosphogluconate dehydratase] } && { R_F6PA [fructose 6-phosphate aldolase] } && { R_G6PDH2r [glucose 6-phosphate dehydrogenase] || R_PGL [6-phosphogluconolactonase] } && { R_GLYCL [Glycine Cleavage System] } && { R_HCYSMT [homocyste…	21	{ R_ALDD2y [aldehyde dehydrogenase (acetaldehyde, NADP)] } && { R_DADK [deoxyadenylate kinase] } && { R_EDA [2-dehydro-3-deoxy-phosphogluconate aldolase] || R_EDD [6-phosphogluconate dehydratase] } && { R_F6PA [fructose 6-phosphate aldolase] } && { R_G6PDH2r [glucose 6-phosphate dehydrogenase] || R_PGL [6-phosphogluconolactonase] } && { R_GLYCL [Glycine Cleavage System] } && { R_HCYSMT [homocyste…	12	{ R_ABTA [4-aminobutyrate transaminase] } && { R_AKGDH [2-Oxogluterate dehydrogenase] } && { R_ALDD2y [aldehyde dehydrogenase (acetaldehyde, NADP)] } && { R_GAPD [glyceraldehyde-3-phosphate dehydrogenase] || R_PGK [phosphoglycerate kinase] } && { R_GLYCL [Glycine Cleavage System] } && { R_HCYSMT [homocysteine S-methyltransferase] } && { R_HEX1 [hexokinase (D-glucose:ATP)] } && { R_ME2 [malic enzy…
94	M_2tdec7eg3p_c	2-tetradec-7-enoyl-sn-glycerol_3-phosphate	0.257682	1	16	{ R_ACKr [acetate kinase] || R_PTAr [phosphotransacetylase] } && { R_ALCD2x [alcohol dehydrogenase (ethanol)] } && { R_ALDD2y [aldehyde dehydrogenase (acetaldehyde, NADP)] } && { R_ATPS4rpp [ATP synthase (four protons for one ATP) (periplasm)] } && { R_CYTBD2pp [cytochrome oxidase bd (menaquinol-8: 2 protons) (periplasm)] } && { R_FE3Ri [Fe(III) reduction] } && { R_FUM [fumarase] } && { R_GLYCTO2…	20	{ R_ABUTD [Aminobutyraldehyde dehydrogenase] || R_PTRCTA [Putrescine Transaminase] } && { R_ACALD [acetaldehyde dehydrogenase (acetylating)] } && { R_ACGAMK [N-acetylglucosamine kinase] || R_ACM6PH [N-acetylmuramate 6-phosphate hydrolase] || R_AGDC [N-acetylglucosamine-6-phosphate deacetylase] || R_ANHMK [1,6-anhydrous-N-Acetylmuramate kinase] } && { R_ACKr [acetate kinase] || R_PTAr [phosphotran…	22	{ R_ABTA [4-aminobutyrate transaminase] } && { R_ACALD [acetaldehyde dehydrogenase (acetylating)] } && { R_ACGAMK [N-acetylglucosamine kinase] || R_ACM6PH [N-acetylmuramate 6-phosphate hydrolase] || R_AGDC [N-acetylglucosamine-6-phosphate deacetylase] || R_ANHMK [1,6-anhydrous-N-Acetylmuramate kinase] } && { R_ACKr [acetate kinase] || R_PTAr [phosphotransacetylase] } && { R_AST [Arginine succinyl…	15	{ R_ABTA [4-aminobutyrate transaminase] } && { R_ACALD [acetaldehyde dehydrogenase (acetylating)] } && { R_ACGAMK [N-acetylglucosamine kinase] || R_ACM6PH [N-acetylmuramate 6-phosphate hydrolase] || R_AGDC [N-acetylglucosamine-6-phosphate deacetylase] || R_ANHMK [1,6-anhydrous-N-Acetylmuramate kinase] } && { R_ACKr [acetate kinase] || R_PTAr [phosphotransacetylase] } && { R_AKGDH [2-Oxogluterate …
1422	M_2tdec7eg3p_p	2-tetradec-7-enoyl-sn-glycerol_3-phosphate	0.257682	1	16	{ R_ACKr [acetate kinase] || R_PTAr [phosphotransacetylase] } && { R_ALCD2x [alcohol dehydrogenase (ethanol)] } && { R_ALDD2y [aldehyde dehydrogenase (acetaldehyde, NADP)] } && { R_ATPS4rpp [ATP synthase (four protons for one ATP) (periplasm)] } && { R_CYTBD2pp [cytochrome oxidase bd (menaquinol-8: 2 protons) (periplasm)] } && { R_FE3Ri [Fe(III) reduction] } && { R_FUM [fumarase] } && { R_GLYCTO2…	20	{ R_ACALD [acetaldehyde dehydrogenase (acetylating)] } && { R_ATHRDHr [L-allo-threonine dehydrogenase] || R_THRA2i [L-allo-Threonine Aldolase] } && { R_DRPA [deoxyribose-phosphate aldolase] || R_PPM2 [phosphopentomutase 2 (deoxyribose)] } && { R_FADRx [FAD reductase] } && { R_FLVRx [flavin reductase (NAD)] } && { R_FMNRx [FMN reductase] } && { R_GLCDpp [Glucose dehydrogenase (ubiquinone-8 as acce…	28	{ R_3HAD100 [3-hydroxyacyl-[acyl-carrier-protein] dehydratase (n-C10:0)] || R_3OAR100 [3-oxoacyl-[acyl-carrier-protein] reductase (n-C10:0)] || R_3OAS100 [3-oxoacyl-[acyl-carrier-protein] synthase (n-C10:0)] } && { R_ABTA [4-aminobutyrate transaminase] } && { R_ACACT6r [acetyl-CoA C-acyltransferase (dodecanoyl-CoA) (r)] || R_ECOAH6 [3-hydroxyacyl-CoA dehydratase (3-hydroxytetradecanoyl-CoA)] || R…	15	{ R_ABTA [4-aminobutyrate transaminase] } && { R_ACALD [acetaldehyde dehydrogenase (acetylating)] } && { R_ACGAMK [N-acetylglucosamine kinase] || R_ACM6PH [N-acetylmuramate 6-phosphate hydrolase] || R_AGDC [N-acetylglucosamine-6-phosphate deacetylase] || R_ANHMK [1,6-anhydrous-N-Acetylmuramate kinase] } && { R_ACKr [acetate kinase] || R_PTAr [phosphotransacetylase] } && { R_AKGDH [2-Oxogluterate …
95	M_2tdecg3p_c	2-tetradecanoyl-sn-glycerol_3-phosphate	0.254186	1	13	{ R_ALCD2x [alcohol dehydrogenase (ethanol)] } && { R_ALDD2y [aldehyde dehydrogenase (acetaldehyde, NADP)] } && { R_CYTBDpp [cytochrome oxidase bd (ubiquinol-8: 2 protons) (periplasm)] } && { R_CYTBO3_4pp [cytochrome oxidase bo3 (ubiquinol-8: 4 protons) (periplasm)] } && { R_EDA [2-dehydro-3-deoxy-phosphogluconate aldolase] || R_EDD [6-phosphogluconate dehydratase] } && { R_FESR [iron-sulfur clus…	21	{ R_ALCD2x [alcohol dehydrogenase (ethanol)] } && { R_ALDD2y [aldehyde dehydrogenase (acetaldehyde, NADP)] } && { R_CYTBD2pp [cytochrome oxidase bd (menaquinol-8: 2 protons) (periplasm)] } && { R_FADRx [FAD reductase] } && { R_FE3Ri [Fe(III) reduction] } && { R_FLVRx [flavin reductase (NAD)] } && { R_FMNRx [FMN reductase] } && { R_FUM [fumarase] } && { R_GLCDpp [Glucose dehydrogenase (ubiquinone-…	21	{ R_ALCD2x [alcohol dehydrogenase (ethanol)] } && { R_ALDD2y [aldehyde dehydrogenase (acetaldehyde, NADP)] } && { R_CYTBD2pp [cytochrome oxidase bd (menaquinol-8: 2 protons) (periplasm)] } && { R_FADRx [FAD reductase] } && { R_FE3Ri [Fe(III) reduction] } && { R_FLVRx [flavin reductase (NAD)] } && { R_FMNRx [FMN reductase] } && { R_FUM [fumarase] } && { R_GLCDpp [Glucose dehydrogenase (ubiquinone-…	16	{ R_ALCD2x [alcohol dehydrogenase (ethanol)] } && { R_ALDD2y [aldehyde dehydrogenase (acetaldehyde, NADP)] } && { R_CYTBDpp [cytochrome oxidase bd (ubiquinol-8: 2 protons) (periplasm)] } && { R_CYTBO3_4pp [cytochrome oxidase bo3 (ubiquinol-8: 4 protons) (periplasm)] } && { R_FADRx [FAD reductase] } && { R_FLVRx [flavin reductase (NAD)] } && { R_FMNRx [FMN reductase] } && { R_GLYCLTDx [Glycolate d…
1423	M_2tdecg3p_p	2-tetradecanoyl-sn-glycerol_3-phosphate	0.254186	1	13	{ R_ALCD2x [alcohol dehydrogenase (ethanol)] } && { R_ALDD2y [aldehyde dehydrogenase (acetaldehyde, NADP)] } && { R_CYTBDpp [cytochrome oxidase bd (ubiquinol-8: 2 protons) (periplasm)] } && { R_CYTBO3_4pp [cytochrome oxidase bo3 (ubiquinol-8: 4 protons) (periplasm)] } && { R_EDA [2-dehydro-3-deoxy-phosphogluconate aldolase] || R_EDD [6-phosphogluconate dehydratase] } && { R_FESR [iron-sulfur clus…	23	{ R_ALCD2x [alcohol dehydrogenase (ethanol)] } && { R_ALDD2y [aldehyde dehydrogenase (acetaldehyde, NADP)] } && { R_CYTBD2pp [cytochrome oxidase bd (menaquinol-8: 2 protons) (periplasm)] } && { R_FADRx [FAD reductase] } && { R_FE3Ri [Fe(III) reduction] } && { R_FLVRx [flavin reductase (NAD)] } && { R_FMNRx [FMN reductase] } && { R_FRD2 [fumarate reductase] } && { R_FRD3 [fumarate reductase] } && …	23	{ R_ALCD2x [alcohol dehydrogenase (ethanol)] } && { R_ALDD2y [aldehyde dehydrogenase (acetaldehyde, NADP)] } && { R_CYTBD2pp [cytochrome oxidase bd (menaquinol-8: 2 protons) (periplasm)] } && { R_FADRx [FAD reductase] } && { R_FE3Ri [Fe(III) reduction] } && { R_FLVRx [flavin reductase (NAD)] } && { R_FMNRx [FMN reductase] } && { R_FRD2 [fumarate reductase] } && { R_FRD3 [fumarate reductase] } && …	16	{ R_ALCD2x [alcohol dehydrogenase (ethanol)] } && { R_ALDD2y [aldehyde dehydrogenase (acetaldehyde, NADP)] } && { R_CYTBDpp [cytochrome oxidase bd (ubiquinol-8: 2 protons) (periplasm)] } && { R_CYTBO3_4pp [cytochrome oxidase bo3 (ubiquinol-8: 4 protons) (periplasm)] } && { R_FADRx [FAD reductase] } && { R_FLVRx [flavin reductase (NAD)] } && { R_FMNRx [FMN reductase] } && { R_GLYCTO3 [Glycolate ox…
96	M_2tpr3dpcoa_c	2'-(5''-triphosphoribosyl)-3'-dephospho-CoA	0.178089	1	16	{ R_AMPN [AMP nucleosidase] } && { R_CYSDS [Cysteine Desulfhydrase] } && { R_DRPA [deoxyribose-phosphate aldolase] || R_PPM2 [phosphopentomutase 2 (deoxyribose)] } && { R_DSERDHr [D-serine dehydrogenase] || R_LSERDHr [L-serine dehydrogenase] || R_SERD_D [D-serine deaminase] } && { R_ENO [enolase] } && { R_ETHAAL [Ethanolamine ammonia-lyase] } && { R_FTHFD [formyltetrahydrofolate deformylase] } &&…	16	{ R_AMPN [AMP nucleosidase] } && { R_CYSDS [Cysteine Desulfhydrase] } && { R_DRPA [deoxyribose-phosphate aldolase] || R_PPM2 [phosphopentomutase 2 (deoxyribose)] } && { R_DSERDHr [D-serine dehydrogenase] || R_LSERDHr [L-serine dehydrogenase] || R_SERD_D [D-serine deaminase] } && { R_ENO [enolase] } && { R_ETHAAL [Ethanolamine ammonia-lyase] } && { R_FTHFD [formyltetrahydrofolate deformylase] } &&…	16	{ R_AMPN [AMP nucleosidase] } && { R_CYSDS [Cysteine Desulfhydrase] } && { R_DRPA [deoxyribose-phosphate aldolase] || R_PPM2 [phosphopentomutase 2 (deoxyribose)] } && { R_DSERDHr [D-serine dehydrogenase] || R_LSERDHr [L-serine dehydrogenase] || R_SERD_D [D-serine deaminase] } && { R_ENO [enolase] } && { R_ETHAAL [Ethanolamine ammonia-lyase] } && { R_FTHFD [formyltetrahydrofolate deformylase] } &&…	14	{ R_AMPN [AMP nucleosidase] } && { R_CYSDS [Cysteine Desulfhydrase] } && { R_DRPA [deoxyribose-phosphate aldolase] || R_PPM2 [phosphopentomutase 2 (deoxyribose)] } && { R_DSERDHr [D-serine dehydrogenase] || R_LSERDHr [L-serine dehydrogenase] || R_SERD_D [D-serine deaminase] } && { R_ENO [enolase] } && { R_ETHAAL [Ethanolamine ammonia-lyase] } && { R_FTHFD [formyltetrahydrofolate deformylase] } &&…
97	M_34hpp_c	3-(4-Hydroxyphenyl)pyruvate	0.599774	1	12	{ R_EDA [2-dehydro-3-deoxy-phosphogluconate aldolase] || R_EDD [6-phosphogluconate dehydratase] } && { R_F6PA [fructose 6-phosphate aldolase] } && { R_HEX1 [hexokinase (D-glucose:ATP)] } && { R_HEX7 [hexokinase (D-fructose:ATP)] } && { R_NTD6 [5'-nucleotidase (dAMP)] } && { R_PFK [phosphofructokinase] } && { R_PUNP4 [purine-nucleoside phosphorylase (Deoxyguanosine)] } && { R_PUNP6 [purine-nucleos…	33	{ R_ACALD [acetaldehyde dehydrogenase (acetylating)] } && { R_CDAPPA140 [CDP-Diacylglycerol pyrophostatase (n-C14:0)] } && { R_CDAPPA141 [CDP-Diacylglycerol pyrophostatase (n-C14:1)] } && { R_CDAPPA160 [CDP-Diacylglycerol pyrophostatase (n-C16:0)] } && { R_CDAPPA161 [CDP-Diacylglycerol pyrophostatase (n-C16:1)] } && { R_CDAPPA180 [CDP-Diacylglycerol pyrophostatase (n-C18:0)] } && { R_CDAPPA181 [C…	33	{ R_ACALD [acetaldehyde dehydrogenase (acetylating)] } && { R_CDAPPA140 [CDP-Diacylglycerol pyrophostatase (n-C14:0)] } && { R_CDAPPA141 [CDP-Diacylglycerol pyrophostatase (n-C14:1)] } && { R_CDAPPA160 [CDP-Diacylglycerol pyrophostatase (n-C16:0)] } && { R_CDAPPA161 [CDP-Diacylglycerol pyrophostatase (n-C16:1)] } && { R_CDAPPA180 [CDP-Diacylglycerol pyrophostatase (n-C18:0)] } && { R_CDAPPA181 [C…	6	{ R_DRPA [deoxyribose-phosphate aldolase] || R_PPM2 [phosphopentomutase 2 (deoxyribose)] } && { R_EDA [2-dehydro-3-deoxy-phosphogluconate aldolase] || R_EDD [6-phosphogluconate dehydratase] } && { R_HCYSMT [homocysteine S-methyltransferase] } && { R_PGI [glucose-6-phosphate isomerase] } && { R_TKT2 [transketolase] } && { R_XYLI2 [xylose isomerase] }
98	M_35cgmp_c	3',5'-Cyclic_GMP	0.55367	1	22	{ R_ADPT [adenine phosphoribosyltransferase] } && { R_ALDD2y [aldehyde dehydrogenase (acetaldehyde, NADP)] } && { R_CBMKr [Carbamate kinase] } && { R_F6PA [fructose 6-phosphate aldolase] } && { R_FBA [fructose-bisphosphate aldolase] } && { R_FTHFD [formyltetrahydrofolate deformylase] } && { R_HEX1 [hexokinase (D-glucose:ATP)] } && { R_HEX7 [hexokinase (D-fructose:ATP)] } && { R_HPYRRx [Hydroxypyr…	23	{ R_ABTA [4-aminobutyrate transaminase] } && { R_ACALD [acetaldehyde dehydrogenase (acetylating)] } && { R_ADNK1 [adenosine kinase] } && { R_ADPT [adenine phosphoribosyltransferase] } && { R_AST [Arginine succinyltransferase] || R_SADH [Succinylarginine dihydrolase] || R_SGDS [Succinylglutamate desuccinylase] || R_SGSAD [Succinylglutamic semialdehyde dehydrogenase] || R_SOTA [Succinylornithine tr…	23	{ R_ABTA [4-aminobutyrate transaminase] } && { R_ACALD [acetaldehyde dehydrogenase (acetylating)] } && { R_ADNK1 [adenosine kinase] } && { R_ADPT [adenine phosphoribosyltransferase] } && { R_AST [Arginine succinyltransferase] || R_SADH [Succinylarginine dihydrolase] || R_SGDS [Succinylglutamate desuccinylase] || R_SGSAD [Succinylglutamic semialdehyde dehydrogenase] || R_SOTA [Succinylornithine tr…	10	{ R_ALLTAMH [allantoate amidohydrolase] || R_ALLTN [allantoinase] || R_XAND [xanthine dehydrogenase] } && { R_CYSDS [Cysteine Desulfhydrase] } && { R_DSERDHr [D-serine dehydrogenase] || R_LSERDHr [L-serine dehydrogenase] || R_SERD_D [D-serine deaminase] } && { R_ETHAAL [Ethanolamine ammonia-lyase] } && { R_FTHFD [formyltetrahydrofolate deformylase] } && { R_HCYSMT [homocysteine S-methyltransferas…
99	M_3amac_c	3-Aminoacrylate	1.37159	1	11	{ R_DHAPT [Dihydroxyacetone phosphotransferase] } && { R_EDA [2-dehydro-3-deoxy-phosphogluconate aldolase] || R_EDD [6-phosphogluconate dehydratase] } && { R_FBA [fructose-bisphosphate aldolase] } && { R_HCYSMT [homocysteine S-methyltransferase] } && { R_NTD12 [5'-nucleotidase (dIMP)] || R_NTPP10 [Nucleoside triphosphate pyrophosphorylase (ditp)] } && { R_NTD6 [5'-nucleotidase (dAMP)] } && { R_PU…	11	{ R_DHAPT [Dihydroxyacetone phosphotransferase] } && { R_EDA [2-dehydro-3-deoxy-phosphogluconate aldolase] || R_EDD [6-phosphogluconate dehydratase] } && { R_FBA [fructose-bisphosphate aldolase] } && { R_HCYSMT [homocysteine S-methyltransferase] } && { R_NTD12 [5'-nucleotidase (dIMP)] || R_NTPP10 [Nucleoside triphosphate pyrophosphorylase (ditp)] } && { R_NTD6 [5'-nucleotidase (dAMP)] } && { R_PU…	11	{ R_DHAPT [Dihydroxyacetone phosphotransferase] } && { R_EDA [2-dehydro-3-deoxy-phosphogluconate aldolase] || R_EDD [6-phosphogluconate dehydratase] } && { R_FBA [fructose-bisphosphate aldolase] } && { R_HCYSMT [homocysteine S-methyltransferase] } && { R_NTD12 [5'-nucleotidase (dIMP)] || R_NTPP10 [Nucleoside triphosphate pyrophosphorylase (ditp)] } && { R_NTD6 [5'-nucleotidase (dAMP)] } && { R_PU…	10	{ R_EDA [2-dehydro-3-deoxy-phosphogluconate aldolase] || R_EDD [6-phosphogluconate dehydratase] } && { R_HCYSMT [homocysteine S-methyltransferase] } && { R_NTD12 [5'-nucleotidase (dIMP)] || R_NTPP10 [Nucleoside triphosphate pyrophosphorylase (ditp)] } && { R_NTD6 [5'-nucleotidase (dAMP)] } && { R_PGI [glucose-6-phosphate isomerase] } && { R_PUNP4 [purine-nucleoside phosphorylase (Deoxyguanosine)]…
100	M_3c2hmp_c	3-Carboxy-2-hydroxy-4-methylpentanoate	0.769677	1	20	{ R_ABTA [4-aminobutyrate transaminase] } && { R_ACALD [acetaldehyde dehydrogenase (acetylating)] } && { R_ACKr [acetate kinase] || R_PTAr [phosphotransacetylase] } && { R_ASPT [L-aspartase] } && { R_CITL [Citrate lyase] } && { R_CYTBD2pp [cytochrome oxidase bd (menaquinol-8: 2 protons) (periplasm)] } && { R_CYTBDpp [cytochrome oxidase bd (ubiquinol-8: 2 protons) (periplasm)] } && { R_CYTBO3_4pp …	20	{ R_ABTA [4-aminobutyrate transaminase] } && { R_ACALD [acetaldehyde dehydrogenase (acetylating)] } && { R_ACKr [acetate kinase] || R_PTAr [phosphotransacetylase] } && { R_ASPT [L-aspartase] } && { R_CITL [Citrate lyase] } && { R_CYTBD2pp [cytochrome oxidase bd (menaquinol-8: 2 protons) (periplasm)] } && { R_CYTBDpp [cytochrome oxidase bd (ubiquinol-8: 2 protons) (periplasm)] } && { R_CYTBO3_4pp …	29	{ R_ABTA [4-aminobutyrate transaminase] } && { R_ACALD [acetaldehyde dehydrogenase (acetylating)] } && { R_ACGAMK [N-acetylglucosamine kinase] || R_ACM6PH [N-acetylmuramate 6-phosphate hydrolase] || R_AGDC [N-acetylglucosamine-6-phosphate deacetylase] || R_ANHMK [1,6-anhydrous-N-Acetylmuramate kinase] } && { R_ACKr [acetate kinase] || R_PTAr [phosphotransacetylase] } && { R_ASPT [L-aspartase] } &…	13	{ R_ABTA [4-aminobutyrate transaminase] } && { R_ACALD [acetaldehyde dehydrogenase (acetylating)] } && { R_ACKr [acetate kinase] || R_PTAr [phosphotransacetylase] } && { R_ATPS4rpp [ATP synthase (four protons for one ATP) (periplasm)] } && { R_CITL [Citrate lyase] } && { R_GLYAT [glycine C-acetyltransferase] } && { R_HXCT [Acetyl-CoA:hexanoate-CoA transferase] } && { R_ICL [Isocitrate lyase] } &&…
101	M_3c3hmp_c	3-Carboxy-3-hydroxy-4-methylpentanoate	0.769677	1	16	{ R_DADK [deoxyadenylate kinase] } && { R_DURIPP [deoxyuridine phosphorylase] } && { R_F6PA [fructose 6-phosphate aldolase] } && { R_FBA [fructose-bisphosphate aldolase] } && { R_FBA3 [Sedoheptulose 1,7-bisphosphate D-glyceraldehyde-3-phosphate-lyase] || R_PFK_3 [phosphofructokinase (s7p)] } && { R_HCYSMT [homocysteine S-methyltransferase] } && { R_LDH_D [D-lactate dehydrogenase] } && { R_NTD12 […	16	{ R_DADK [deoxyadenylate kinase] } && { R_DURIPP [deoxyuridine phosphorylase] } && { R_F6PA [fructose 6-phosphate aldolase] } && { R_FBA [fructose-bisphosphate aldolase] } && { R_FBA3 [Sedoheptulose 1,7-bisphosphate D-glyceraldehyde-3-phosphate-lyase] || R_PFK_3 [phosphofructokinase (s7p)] } && { R_HCYSMT [homocysteine S-methyltransferase] } && { R_LDH_D [D-lactate dehydrogenase] } && { R_NTD12 […	16	{ R_DADK [deoxyadenylate kinase] } && { R_DURIPP [deoxyuridine phosphorylase] } && { R_F6PA [fructose 6-phosphate aldolase] } && { R_FBA [fructose-bisphosphate aldolase] } && { R_FBA3 [Sedoheptulose 1,7-bisphosphate D-glyceraldehyde-3-phosphate-lyase] || R_PFK_3 [phosphofructokinase (s7p)] } && { R_HCYSMT [homocysteine S-methyltransferase] } && { R_LDH_D [D-lactate dehydrogenase] } && { R_NTD12 […	9	{ R_DRPA [deoxyribose-phosphate aldolase] || R_PPM2 [phosphopentomutase 2 (deoxyribose)] } && { R_GLCDpp [Glucose dehydrogenase (ubiquinone-8 as acceptor) (periplasm)] || R_GNK [gluconokinase] } && { R_HEX1 [hexokinase (D-glucose:ATP)] } && { R_HEX7 [hexokinase (D-fructose:ATP)] } && { R_LDH_D [D-lactate dehydrogenase] } && { R_PDH [pyruvate dehydrogenase] } && { R_PFL [pyruvate formate lyase] } …
102	M_3c4mop_c	3-Carboxy-4-methyl-2-oxopentanoate	0.799777	1	26	{ R_ACKr [acetate kinase] || R_PTAr [phosphotransacetylase] } && { R_ALCD2x [alcohol dehydrogenase (ethanol)] } && { R_ALDD2x [aldehyde dehydrogenase (acetaldehyde, NAD)] } && { R_ALDD2y [aldehyde dehydrogenase (acetaldehyde, NADP)] } && { R_ATPS4rpp [ATP synthase (four protons for one ATP) (periplasm)] } && { R_CBMKr [Carbamate kinase] } && { R_CBPS [carbamoyl-phosphate synthase (glutamine-hydro…	26	{ R_ACKr [acetate kinase] || R_PTAr [phosphotransacetylase] } && { R_ALCD2x [alcohol dehydrogenase (ethanol)] } && { R_ALDD2x [aldehyde dehydrogenase (acetaldehyde, NAD)] } && { R_ALDD2y [aldehyde dehydrogenase (acetaldehyde, NADP)] } && { R_ATPS4rpp [ATP synthase (four protons for one ATP) (periplasm)] } && { R_CBMKr [Carbamate kinase] } && { R_CBPS [carbamoyl-phosphate synthase (glutamine-hydro…	26	{ R_ACKr [acetate kinase] || R_PTAr [phosphotransacetylase] } && { R_ALCD2x [alcohol dehydrogenase (ethanol)] } && { R_ALDD2x [aldehyde dehydrogenase (acetaldehyde, NAD)] } && { R_ALDD2y [aldehyde dehydrogenase (acetaldehyde, NADP)] } && { R_ATPS4rpp [ATP synthase (four protons for one ATP) (periplasm)] } && { R_CBMKr [Carbamate kinase] } && { R_CBPS [carbamoyl-phosphate synthase (glutamine-hydro…	13	{ R_ABTA [4-aminobutyrate transaminase] } && { R_ACALD [acetaldehyde dehydrogenase (acetylating)] } && { R_ACKr [acetate kinase] || R_PTAr [phosphotransacetylase] } && { R_AKGDH [2-Oxogluterate dehydrogenase] } && { R_ATPS4rpp [ATP synthase (four protons for one ATP) (periplasm)] } && { R_CITL [Citrate lyase] } && { R_GLYAT [glycine C-acetyltransferase] } && { R_HXCT [Acetyl-CoA:hexanoate-CoA tra…
105	M_3dhq_c	3-Dehydroquinate	0.856	1	6	{ R_GAPD [glyceraldehyde-3-phosphate dehydrogenase] || R_PGK [phosphoglycerate kinase] } && { R_GND [phosphogluconate dehydrogenase] } && { R_HEX1 [hexokinase (D-glucose:ATP)] } && { R_MGSA [methylglyoxal synthase] } && { R_PGI [glucose-6-phosphate isomerase] } && { R_TKT1 [transketolase] }	6	{ R_GAPD [glyceraldehyde-3-phosphate dehydrogenase] || R_PGK [phosphoglycerate kinase] } && { R_GND [phosphogluconate dehydrogenase] } && { R_HEX1 [hexokinase (D-glucose:ATP)] } && { R_MGSA [methylglyoxal synthase] } && { R_PGI [glucose-6-phosphate isomerase] } && { R_TKT1 [transketolase] }	6	{ R_DRPA [deoxyribose-phosphate aldolase] || R_PPM2 [phosphopentomutase 2 (deoxyribose)] } && { R_EDA [2-dehydro-3-deoxy-phosphogluconate aldolase] || R_EDD [6-phosphogluconate dehydratase] } && { R_HCYSMT [homocysteine S-methyltransferase] } && { R_HEX7 [hexokinase (D-fructose:ATP)] } && { R_PGI [glucose-6-phosphate isomerase] } && { R_TKT2 [transketolase] }	6	{ R_DRPA [deoxyribose-phosphate aldolase] || R_PPM2 [phosphopentomutase 2 (deoxyribose)] } && { R_EDA [2-dehydro-3-deoxy-phosphogluconate aldolase] || R_EDD [6-phosphogluconate dehydratase] } && { R_HCYSMT [homocysteine S-methyltransferase] } && { R_HEX7 [hexokinase (D-fructose:ATP)] } && { R_PGI [glucose-6-phosphate isomerase] } && { R_TKT2 [transketolase] }
106	M_3dhsk_c	3-Dehydroshikimate	0.856	1	8	{ R_DRPA [deoxyribose-phosphate aldolase] || R_PPM2 [phosphopentomutase 2 (deoxyribose)] } && { R_EDA [2-dehydro-3-deoxy-phosphogluconate aldolase] || R_EDD [6-phosphogluconate dehydratase] } && { R_F6PA [fructose 6-phosphate aldolase] } && { R_FBA [fructose-bisphosphate aldolase] } && { R_HCYSMT [homocysteine S-methyltransferase] } && { R_PGI [glucose-6-phosphate isomerase] } && { R_TALA [transa…	8	{ R_DRPA [deoxyribose-phosphate aldolase] || R_PPM2 [phosphopentomutase 2 (deoxyribose)] } && { R_EDA [2-dehydro-3-deoxy-phosphogluconate aldolase] || R_EDD [6-phosphogluconate dehydratase] } && { R_F6PA [fructose 6-phosphate aldolase] } && { R_FBA [fructose-bisphosphate aldolase] } && { R_HCYSMT [homocysteine S-methyltransferase] } && { R_PGI [glucose-6-phosphate isomerase] } && { R_TALA [transa…	8	{ R_DRPA [deoxyribose-phosphate aldolase] || R_PPM2 [phosphopentomutase 2 (deoxyribose)] } && { R_EDA [2-dehydro-3-deoxy-phosphogluconate aldolase] || R_EDD [6-phosphogluconate dehydratase] } && { R_F6PA [fructose 6-phosphate aldolase] } && { R_FBA [fructose-bisphosphate aldolase] } && { R_HCYSMT [homocysteine S-methyltransferase] } && { R_PGI [glucose-6-phosphate isomerase] } && { R_TALA [transa…	5	{ R_G6PDH2r [glucose 6-phosphate dehydrogenase] || R_PGL [6-phosphogluconolactonase] } && { R_GAPD [glyceraldehyde-3-phosphate dehydrogenase] || R_PGK [phosphoglycerate kinase] } && { R_HCYSMT [homocysteine S-methyltransferase] } && { R_MGSA [methylglyoxal synthase] } && { R_TALA [transaldolase] }
110	M_3hbcoa_c	(S)-3-Hydroxybutanoyl-CoA	0.186735	1	26	{ R_ABTA [4-aminobutyrate transaminase] } && { R_AST [Arginine succinyltransferase] || R_SADH [Succinylarginine dihydrolase] || R_SGDS [Succinylglutamate desuccinylase] || R_SGSAD [Succinylglutamic semialdehyde dehydrogenase] || R_SOTA [Succinylornithine transaminase] } && { R_CBMKr [Carbamate kinase] } && { R_CYSDS [Cysteine Desulfhydrase] } && { R_DSERDHr [D-serine dehydrogenase] || R_LSERDHr […	26	{ R_ABTA [4-aminobutyrate transaminase] } && { R_AST [Arginine succinyltransferase] || R_SADH [Succinylarginine dihydrolase] || R_SGDS [Succinylglutamate desuccinylase] || R_SGSAD [Succinylglutamic semialdehyde dehydrogenase] || R_SOTA [Succinylornithine transaminase] } && { R_CBMKr [Carbamate kinase] } && { R_CYSDS [Cysteine Desulfhydrase] } && { R_DSERDHr [D-serine dehydrogenase] || R_LSERDHr […	31	{ R_ABUTD [Aminobutyraldehyde dehydrogenase] || R_PTRCTA [Putrescine Transaminase] } && { R_ACKr [acetate kinase] || R_PTAr [phosphotransacetylase] } && { R_AGM3PA [N-Acetyl-D-glucosamine(anhydrous)N-Acetylmuramyl-tripeptide amidase] } && { R_AGM3PApp [N-Acetyl-D-glucosamine(anhydrous)N-Acetylmuramyl-tripeptide amidase (periplasm)] } && { R_ALCD2x [alcohol dehydrogenase (ethanol)] } && { R_ALDD2x…	20	{ R_ABTA [4-aminobutyrate transaminase] } && { R_ACGAMK [N-acetylglucosamine kinase] || R_ACM6PH [N-acetylmuramate 6-phosphate hydrolase] || R_AGDC [N-acetylglucosamine-6-phosphate deacetylase] || R_ANHMK [1,6-anhydrous-N-Acetylmuramate kinase] } && { R_ACKr [acetate kinase] || R_PTAr [phosphotransacetylase] } && { R_ALCD2x [alcohol dehydrogenase (ethanol)] } && { R_ALDD2x [aldehyde dehydrogenase…
116	M_3hdcoa_c	(S)-3-Hydroxydecanoyl-CoA	0.148421	1	30	{ R_ABUTD [Aminobutyraldehyde dehydrogenase] || R_PTRCTA [Putrescine Transaminase] } && { R_ACKr [acetate kinase] || R_PTAr [phosphotransacetylase] } && { R_ALCD2x [alcohol dehydrogenase (ethanol)] } && { R_ALDD2x [aldehyde dehydrogenase (acetaldehyde, NAD)] } && { R_ALDD2y [aldehyde dehydrogenase (acetaldehyde, NADP)] } && { R_AST [Arginine succinyltransferase] || R_SADH [Succinylarginine dihydr…	31	{ R_ACALD [acetaldehyde dehydrogenase (acetylating)] } && { R_ACKr [acetate kinase] || R_PTAr [phosphotransacetylase] } && { R_AGMH [N-Acetyl-D-glucosamine(anhydrous)N-Acetylmuramyl beta -1,4-N-acetylglucosaminidase] } && { R_AKGDH [2-Oxogluterate dehydrogenase] } && { R_ALAGLUE [L-alanyl-gamma-glutamate epimerase] || R_LADGMDH [L-alanyl-gamma-D-glutamyl-meso-diaminopimelate hydrolase] || R_LALGP…	31	{ R_ACALD [acetaldehyde dehydrogenase (acetylating)] } && { R_ACKr [acetate kinase] || R_PTAr [phosphotransacetylase] } && { R_AGMH [N-Acetyl-D-glucosamine(anhydrous)N-Acetylmuramyl beta -1,4-N-acetylglucosaminidase] } && { R_AKGDH [2-Oxogluterate dehydrogenase] } && { R_ALAGLUE [L-alanyl-gamma-glutamate epimerase] || R_LADGMDH [L-alanyl-gamma-D-glutamyl-meso-diaminopimelate hydrolase] || R_LALGP…	18	{ R_ABTA [4-aminobutyrate transaminase] } && { R_ACALD [acetaldehyde dehydrogenase (acetylating)] } && { R_ACGAMK [N-acetylglucosamine kinase] || R_ACM6PH [N-acetylmuramate 6-phosphate hydrolase] || R_AGDC [N-acetylglucosamine-6-phosphate deacetylase] || R_ANHMK [1,6-anhydrous-N-Acetylmuramate kinase] } && { R_ACKr [acetate kinase] || R_PTAr [phosphotransacetylase] } && { R_AKGDH [2-Oxogluterate …
117	M_3hddcoa_c	(S)-3-Hydroxydodecanoyl-CoA	0.138808	1	24	{ R_ACGAMK [N-acetylglucosamine kinase] || R_ACM6PH [N-acetylmuramate 6-phosphate hydrolase] || R_AGDC [N-acetylglucosamine-6-phosphate deacetylase] || R_ANHMK [1,6-anhydrous-N-Acetylmuramate kinase] } && { R_ACKr [acetate kinase] || R_PTAr [phosphotransacetylase] } && { R_ADNK1 [adenosine kinase] } && { R_ADPT [adenine phosphoribosyltransferase] } && { R_AKGDH [2-Oxogluterate dehydrogenase] } &&…	24	{ R_ACGAMK [N-acetylglucosamine kinase] || R_ACM6PH [N-acetylmuramate 6-phosphate hydrolase] || R_AGDC [N-acetylglucosamine-6-phosphate deacetylase] || R_ANHMK [1,6-anhydrous-N-Acetylmuramate kinase] } && { R_ACKr [acetate kinase] || R_PTAr [phosphotransacetylase] } && { R_ADNK1 [adenosine kinase] } && { R_ADPT [adenine phosphoribosyltransferase] } && { R_AKGDH [2-Oxogluterate dehydrogenase] } &&…	24	{ R_ACGAMK [N-acetylglucosamine kinase] || R_ACM6PH [N-acetylmuramate 6-phosphate hydrolase] || R_AGDC [N-acetylglucosamine-6-phosphate deacetylase] || R_ANHMK [1,6-anhydrous-N-Acetylmuramate kinase] } && { R_ACKr [acetate kinase] || R_PTAr [phosphotransacetylase] } && { R_ADNK1 [adenosine kinase] } && { R_ADPT [adenine phosphoribosyltransferase] } && { R_AKGDH [2-Oxogluterate dehydrogenase] } &&…	18	{ R_ABTA [4-aminobutyrate transaminase] } && { R_ACALD [acetaldehyde dehydrogenase (acetylating)] } && { R_ACGAMK [N-acetylglucosamine kinase] || R_ACM6PH [N-acetylmuramate 6-phosphate hydrolase] || R_AGDC [N-acetylglucosamine-6-phosphate deacetylase] || R_ANHMK [1,6-anhydrous-N-Acetylmuramate kinase] } && { R_ACKr [acetate kinase] || R_PTAr [phosphotransacetylase] } && { R_AKGDH [2-Oxogluterate …
120	M_3hhcoa_c	(S)-3-Hydroxyhexanoyl-CoA	0.171971	1	24	{ R_ABTA [4-aminobutyrate transaminase] } && { R_ACALD [acetaldehyde dehydrogenase (acetylating)] } && { R_ACKr [acetate kinase] || R_PTAr [phosphotransacetylase] } && { R_AGM3PA [N-Acetyl-D-glucosamine(anhydrous)N-Acetylmuramyl-tripeptide amidase] } && { R_AGM3PApp [N-Acetyl-D-glucosamine(anhydrous)N-Acetylmuramyl-tripeptide amidase (periplasm)] } && { R_AKGDH [2-Oxogluterate dehydrogenase] } &&…	24	{ R_ABTA [4-aminobutyrate transaminase] } && { R_ACALD [acetaldehyde dehydrogenase (acetylating)] } && { R_ACKr [acetate kinase] || R_PTAr [phosphotransacetylase] } && { R_AGM3PA [N-Acetyl-D-glucosamine(anhydrous)N-Acetylmuramyl-tripeptide amidase] } && { R_AGM3PApp [N-Acetyl-D-glucosamine(anhydrous)N-Acetylmuramyl-tripeptide amidase (periplasm)] } && { R_AKGDH [2-Oxogluterate dehydrogenase] } &&…	24	{ R_ABTA [4-aminobutyrate transaminase] } && { R_ACALD [acetaldehyde dehydrogenase (acetylating)] } && { R_ACKr [acetate kinase] || R_PTAr [phosphotransacetylase] } && { R_AGM3PA [N-Acetyl-D-glucosamine(anhydrous)N-Acetylmuramyl-tripeptide amidase] } && { R_AGM3PApp [N-Acetyl-D-glucosamine(anhydrous)N-Acetylmuramyl-tripeptide amidase (periplasm)] } && { R_AKGDH [2-Oxogluterate dehydrogenase] } &&…	19	{ R_ABTA [4-aminobutyrate transaminase] } && { R_ACALD [acetaldehyde dehydrogenase (acetylating)] } && { R_ACGAMK [N-acetylglucosamine kinase] || R_ACM6PH [N-acetylmuramate 6-phosphate hydrolase] || R_AGDC [N-acetylglucosamine-6-phosphate deacetylase] || R_ANHMK [1,6-anhydrous-N-Acetylmuramate kinase] } && { R_ACKr [acetate kinase] || R_PTAr [phosphotransacetylase] } && { R_AKGDH [2-Oxogluterate …
121	M_3hhdcoa_c	(S)-3-Hydroxyhexadecanoyl-CoA	0.12289	1	33	{ R_ABUTD [Aminobutyraldehyde dehydrogenase] || R_PTRCTA [Putrescine Transaminase] } && { R_ACALD [acetaldehyde dehydrogenase (acetylating)] } && { R_ACGAMK [N-acetylglucosamine kinase] || R_ACM6PH [N-acetylmuramate 6-phosphate hydrolase] || R_AGDC [N-acetylglucosamine-6-phosphate deacetylase] || R_ANHMK [1,6-anhydrous-N-Acetylmuramate kinase] } && { R_ACKr [acetate kinase] || R_PTAr [phosphotran…	34	{ R_ABUTD [Aminobutyraldehyde dehydrogenase] || R_PTRCTA [Putrescine Transaminase] } && { R_ACALD [acetaldehyde dehydrogenase (acetylating)] } && { R_ACGAMK [N-acetylglucosamine kinase] || R_ACM6PH [N-acetylmuramate 6-phosphate hydrolase] || R_AGDC [N-acetylglucosamine-6-phosphate deacetylase] || R_ANHMK [1,6-anhydrous-N-Acetylmuramate kinase] } && { R_ACKr [acetate kinase] || R_PTAr [phosphotran…	53	{ R_2AGPGAT140 [2-acyl-glycerophospho-glycerol acyltransferase (n-C14:0)] } && { R_2AGPGAT160 [2-acyl-glycerophospho-glycerol acyltransferase (n-C16:0)] } && { R_AACPS3 [acyl-[acyl-carrier-protein] synthetase (n-C16:0)] } && { R_AACPS4 [acyl-[acyl-carrier-protein] synthetase (n-C16:1)] } && { R_AACPS6 [acyl-[acyl-carrier-protein] synthetase (n-C18:0)] } && { R_ACKr [acetate kinase] || R_PTAr [pho…	17	{ R_ABTA [4-aminobutyrate transaminase] } && { R_ACALD [acetaldehyde dehydrogenase (acetylating)] } && { R_ACGAMK [N-acetylglucosamine kinase] || R_ACM6PH [N-acetylmuramate 6-phosphate hydrolase] || R_AGDC [N-acetylglucosamine-6-phosphate deacetylase] || R_ANHMK [1,6-anhydrous-N-Acetylmuramate kinase] } && { R_ACKr [acetate kinase] || R_PTAr [phosphotransacetylase] } && { R_CITL [Citrate lyase] }…
124	M_3hocoa_c	(S)-3-Hydroxyoctanoyl-CoA	0.159371	1	24	{ R_ACKr [acetate kinase] || R_PTAr [phosphotransacetylase] } && { R_ALAGLUE [L-alanyl-gamma-glutamate epimerase] || R_LADGMDH [L-alanyl-gamma-D-glutamyl-meso-diaminopimelate hydrolase] || R_LALGP [L-alanyl-gamma-L-glutamate peptidase] } && { R_ALCD2x [alcohol dehydrogenase (ethanol)] } && { R_ALDD2x [aldehyde dehydrogenase (acetaldehyde, NAD)] } && { R_ALDD2y [aldehyde dehydrogenase (acetaldehyd…	24	{ R_ACKr [acetate kinase] || R_PTAr [phosphotransacetylase] } && { R_ALAGLUE [L-alanyl-gamma-glutamate epimerase] || R_LADGMDH [L-alanyl-gamma-D-glutamyl-meso-diaminopimelate hydrolase] || R_LALGP [L-alanyl-gamma-L-glutamate peptidase] } && { R_ALCD2x [alcohol dehydrogenase (ethanol)] } && { R_ALDD2x [aldehyde dehydrogenase (acetaldehyde, NAD)] } && { R_ALDD2y [aldehyde dehydrogenase (acetaldehyd…	25	{ R_ACALD [acetaldehyde dehydrogenase (acetylating)] } && { R_ACKr [acetate kinase] || R_PTAr [phosphotransacetylase] } && { R_AKGDH [2-Oxogluterate dehydrogenase] } && { R_ALLTAMH [allantoate amidohydrolase] || R_ALLTN [allantoinase] || R_XAND [xanthine dehydrogenase] } && { R_ATHRDHr [L-allo-threonine dehydrogenase] || R_THRA2i [L-allo-Threonine Aldolase] } && { R_CITL [Citrate lyase] } && { R_…	20	{ R_ABTA [4-aminobutyrate transaminase] } && { R_ACALD [acetaldehyde dehydrogenase (acetylating)] } && { R_ACGAMK [N-acetylglucosamine kinase] || R_ACM6PH [N-acetylmuramate 6-phosphate hydrolase] || R_AGDC [N-acetylglucosamine-6-phosphate deacetylase] || R_ANHMK [1,6-anhydrous-N-Acetylmuramate kinase] } && { R_ACKr [acetate kinase] || R_PTAr [phosphotransacetylase] } && { R_AKGDH [2-Oxogluterate …
127	M_3hodcoa_c	(S)-3-Hydroxyoctadecanoyl-CoA	0.116226	1	26	{ R_ABTA [4-aminobutyrate transaminase] } && { R_ACACT8r [acetyl-CoA acyltransferase (hexadecanoyl-CoA), (r)] || R_HACD8 [3-hydroxyacyl-CoA dehydrogenase (3-oxooctadecanoyl-CoA), peroxisomal] } && { R_ACALD [acetaldehyde dehydrogenase (acetylating)] } && { R_ACGAMK [N-acetylglucosamine kinase] || R_ACM6PH [N-acetylmuramate 6-phosphate hydrolase] || R_AGDC [N-acetylglucosamine-6-phosphate deacetyl…	26	{ R_ABTA [4-aminobutyrate transaminase] } && { R_ACACT8r [acetyl-CoA acyltransferase (hexadecanoyl-CoA), (r)] || R_HACD8 [3-hydroxyacyl-CoA dehydrogenase (3-oxooctadecanoyl-CoA), peroxisomal] } && { R_ACALD [acetaldehyde dehydrogenase (acetylating)] } && { R_ACGAMK [N-acetylglucosamine kinase] || R_ACM6PH [N-acetylmuramate 6-phosphate hydrolase] || R_AGDC [N-acetylglucosamine-6-phosphate deacetyl…	28	{ R_ABTA [4-aminobutyrate transaminase] } && { R_ACACT8r [acetyl-CoA acyltransferase (hexadecanoyl-CoA), (r)] || R_HACD8 [3-hydroxyacyl-CoA dehydrogenase (3-oxooctadecanoyl-CoA), peroxisomal] } && { R_ACALD [acetaldehyde dehydrogenase (acetylating)] } && { R_ACGAMK [N-acetylglucosamine kinase] || R_ACM6PH [N-acetylmuramate 6-phosphate hydrolase] || R_AGDC [N-acetylglucosamine-6-phosphate deacetyl…	18	{ R_ABTA [4-aminobutyrate transaminase] } && { R_ACGAMK [N-acetylglucosamine kinase] || R_ACM6PH [N-acetylmuramate 6-phosphate hydrolase] || R_AGDC [N-acetylglucosamine-6-phosphate deacetylase] || R_ANHMK [1,6-anhydrous-N-Acetylmuramate kinase] } && { R_ACKr [acetate kinase] || R_PTAr [phosphotransacetylase] } && { R_AKGDH [2-Oxogluterate dehydrogenase] } && { R_ALCD2x [alcohol dehydrogenase (eth…
129	M_3hpp_c	3-Hydroxypropanoate	1.24433	1	14	{ R_DGK1 [deoxyguanylate kinase (dGMP:ATP)] } && { R_EDA [2-dehydro-3-deoxy-phosphogluconate aldolase] || R_EDD [6-phosphogluconate dehydratase] } && { R_F6PA [fructose 6-phosphate aldolase] } && { R_HCYSMT [homocysteine S-methyltransferase] } && { R_NTD6 [5'-nucleotidase (dAMP)] } && { R_NTPP1 [Nucleoside triphosphate pyrophosphorylase (dgtp)] } && { R_PFK [phosphofructokinase] } && { R_PPA2 [in…	14	{ R_DGK1 [deoxyguanylate kinase (dGMP:ATP)] } && { R_EDA [2-dehydro-3-deoxy-phosphogluconate aldolase] || R_EDD [6-phosphogluconate dehydratase] } && { R_F6PA [fructose 6-phosphate aldolase] } && { R_HCYSMT [homocysteine S-methyltransferase] } && { R_NTD6 [5'-nucleotidase (dAMP)] } && { R_NTPP1 [Nucleoside triphosphate pyrophosphorylase (dgtp)] } && { R_PFK [phosphofructokinase] } && { R_PPA2 [in…	14	{ R_DGK1 [deoxyguanylate kinase (dGMP:ATP)] } && { R_EDA [2-dehydro-3-deoxy-phosphogluconate aldolase] || R_EDD [6-phosphogluconate dehydratase] } && { R_F6PA [fructose 6-phosphate aldolase] } && { R_HCYSMT [homocysteine S-methyltransferase] } && { R_NTD6 [5'-nucleotidase (dAMP)] } && { R_NTPP1 [Nucleoside triphosphate pyrophosphorylase (dgtp)] } && { R_PFK [phosphofructokinase] } && { R_PPA2 [in…	10	{ R_EDA [2-dehydro-3-deoxy-phosphogluconate aldolase] || R_EDD [6-phosphogluconate dehydratase] } && { R_HCYSMT [homocysteine S-methyltransferase] } && { R_NTD6 [5'-nucleotidase (dAMP)] } && { R_PGI [glucose-6-phosphate isomerase] } && { R_PUNP4 [purine-nucleoside phosphorylase (Deoxyguanosine)] } && { R_PUNP6 [purine-nucleoside phosphorylase (Deoxyinosine)] } && { R_PYNP2r [pyrimidine-nucleoside…
1056	M_3hpp_e	3-Hydroxypropanoate	1.26057	1	12	{ R_GLCDpp [Glucose dehydrogenase (ubiquinone-8 as acceptor) (periplasm)] || R_GNK [gluconokinase] } && { R_HEX1 [hexokinase (D-glucose:ATP)] } && { R_HEX7 [hexokinase (D-fructose:ATP)] } && { R_LDH_D [D-lactate dehydrogenase] } && { R_PDH [pyruvate dehydrogenase] } && { R_PFL [pyruvate formate lyase] } && { R_POX [pyruvate oxidase] } && { R_PPS [phosphoenolpyruvate synthase] } && { R_PUNP4 [puri…	12	{ R_GLCDpp [Glucose dehydrogenase (ubiquinone-8 as acceptor) (periplasm)] || R_GNK [gluconokinase] } && { R_HEX1 [hexokinase (D-glucose:ATP)] } && { R_HEX7 [hexokinase (D-fructose:ATP)] } && { R_LDH_D [D-lactate dehydrogenase] } && { R_PDH [pyruvate dehydrogenase] } && { R_PFL [pyruvate formate lyase] } && { R_POX [pyruvate oxidase] } && { R_PPS [phosphoenolpyruvate synthase] } && { R_PUNP4 [puri…	12	{ R_GLCDpp [Glucose dehydrogenase (ubiquinone-8 as acceptor) (periplasm)] || R_GNK [gluconokinase] } && { R_HEX1 [hexokinase (D-glucose:ATP)] } && { R_HEX7 [hexokinase (D-fructose:ATP)] } && { R_LDH_D [D-lactate dehydrogenase] } && { R_PDH [pyruvate dehydrogenase] } && { R_PFL [pyruvate formate lyase] } && { R_POX [pyruvate oxidase] } && { R_PPS [phosphoenolpyruvate synthase] } && { R_PUNP4 [puri…	12	{ R_GLCDpp [Glucose dehydrogenase (ubiquinone-8 as acceptor) (periplasm)] || R_GNK [gluconokinase] } && { R_HEX1 [hexokinase (D-glucose:ATP)] } && { R_HEX7 [hexokinase (D-fructose:ATP)] } && { R_LDH_D [D-lactate dehydrogenase] } && { R_PDH [pyruvate dehydrogenase] } && { R_PFL [pyruvate formate lyase] } && { R_POX [pyruvate oxidase] } && { R_PPS [phosphoenolpyruvate synthase] } && { R_PUNP4 [puri…
1429	M_3hpp_p	3-Hydroxypropanoate	1.26057	1	14	{ R_DADK [deoxyadenylate kinase] } && { R_EDA [2-dehydro-3-deoxy-phosphogluconate aldolase] || R_EDD [6-phosphogluconate dehydratase] } && { R_FBA3 [Sedoheptulose 1,7-bisphosphate D-glyceraldehyde-3-phosphate-lyase] || R_PFK_3 [phosphofructokinase (s7p)] } && { R_GSNK [guanosine kinase] } && { R_GUAD [guanine deaminase] } && { R_GUAPRT [guanine phosphoribosyltransferase] } && { R_HCYSMT [homocyst…	14	{ R_DADK [deoxyadenylate kinase] } && { R_EDA [2-dehydro-3-deoxy-phosphogluconate aldolase] || R_EDD [6-phosphogluconate dehydratase] } && { R_FBA3 [Sedoheptulose 1,7-bisphosphate D-glyceraldehyde-3-phosphate-lyase] || R_PFK_3 [phosphofructokinase (s7p)] } && { R_GSNK [guanosine kinase] } && { R_GUAD [guanine deaminase] } && { R_GUAPRT [guanine phosphoribosyltransferase] } && { R_HCYSMT [homocyst…	14	{ R_DADK [deoxyadenylate kinase] } && { R_EDA [2-dehydro-3-deoxy-phosphogluconate aldolase] || R_EDD [6-phosphogluconate dehydratase] } && { R_FBA3 [Sedoheptulose 1,7-bisphosphate D-glyceraldehyde-3-phosphate-lyase] || R_PFK_3 [phosphofructokinase (s7p)] } && { R_GSNK [guanosine kinase] } && { R_GUAD [guanine deaminase] } && { R_GUAPRT [guanine phosphoribosyltransferase] } && { R_HCYSMT [homocyst…	10	{ R_EDA [2-dehydro-3-deoxy-phosphogluconate aldolase] || R_EDD [6-phosphogluconate dehydratase] } && { R_HCYSMT [homocysteine S-methyltransferase] } && { R_HEX7 [hexokinase (D-fructose:ATP)] } && { R_NTD12 [5'-nucleotidase (dIMP)] || R_NTPP10 [Nucleoside triphosphate pyrophosphorylase (ditp)] } && { R_NTD6 [5'-nucleotidase (dAMP)] } && { R_PGI [glucose-6-phosphate isomerase] } && { R_PUNP4 [purin…
131	M_3htdcoa_c	(S)-3-Hydroxytetradecanoyl-CoA	0.130365	1	22	{ R_ACGAMK [N-acetylglucosamine kinase] || R_ACM6PH [N-acetylmuramate 6-phosphate hydrolase] || R_AGDC [N-acetylglucosamine-6-phosphate deacetylase] || R_ANHMK [1,6-anhydrous-N-Acetylmuramate kinase] } && { R_ACKr [acetate kinase] || R_PTAr [phosphotransacetylase] } && { R_AKGDH [2-Oxogluterate dehydrogenase] } && { R_ALCD2x [alcohol dehydrogenase (ethanol)] } && { R_ALDD2x [aldehyde dehydrogenas…	22	{ R_ACGAMK [N-acetylglucosamine kinase] || R_ACM6PH [N-acetylmuramate 6-phosphate hydrolase] || R_AGDC [N-acetylglucosamine-6-phosphate deacetylase] || R_ANHMK [1,6-anhydrous-N-Acetylmuramate kinase] } && { R_ACKr [acetate kinase] || R_PTAr [phosphotransacetylase] } && { R_AKGDH [2-Oxogluterate dehydrogenase] } && { R_ALCD2x [alcohol dehydrogenase (ethanol)] } && { R_ALDD2x [aldehyde dehydrogenas…	22	{ R_ACGAMK [N-acetylglucosamine kinase] || R_ACM6PH [N-acetylmuramate 6-phosphate hydrolase] || R_AGDC [N-acetylglucosamine-6-phosphate deacetylase] || R_ANHMK [1,6-anhydrous-N-Acetylmuramate kinase] } && { R_ACKr [acetate kinase] || R_PTAr [phosphotransacetylase] } && { R_AKGDH [2-Oxogluterate dehydrogenase] } && { R_ALCD2x [alcohol dehydrogenase (ethanol)] } && { R_ALDD2x [aldehyde dehydrogenas…	18	{ R_ABTA [4-aminobutyrate transaminase] } && { R_ACALD [acetaldehyde dehydrogenase (acetylating)] } && { R_ACGAMK [N-acetylglucosamine kinase] || R_ACM6PH [N-acetylmuramate 6-phosphate hydrolase] || R_AGDC [N-acetylglucosamine-6-phosphate deacetylase] || R_ANHMK [1,6-anhydrous-N-Acetylmuramate kinase] } && { R_ACKr [acetate kinase] || R_PTAr [phosphotransacetylase] } && { R_AKGDH [2-Oxogluterate …
132	M_3ig3p_c	C'-(3-Indolyl)-glycerol_3-phosphate	0.426996	1	13	{ R_ALLTAMH [allantoate amidohydrolase] || R_ALLTN [allantoinase] || R_XAND [xanthine dehydrogenase] } && { R_DADK [deoxyadenylate kinase] } && { R_DURIPP [deoxyuridine phosphorylase] } && { R_EDA [2-dehydro-3-deoxy-phosphogluconate aldolase] || R_EDD [6-phosphogluconate dehydratase] } && { R_GSNK [guanosine kinase] } && { R_GUAPRT [guanine phosphoribosyltransferase] } && { R_HCYSMT [homocysteine…	13	{ R_ALLTAMH [allantoate amidohydrolase] || R_ALLTN [allantoinase] || R_XAND [xanthine dehydrogenase] } && { R_DADK [deoxyadenylate kinase] } && { R_DURIPP [deoxyuridine phosphorylase] } && { R_EDA [2-dehydro-3-deoxy-phosphogluconate aldolase] || R_EDD [6-phosphogluconate dehydratase] } && { R_GSNK [guanosine kinase] } && { R_GUAPRT [guanine phosphoribosyltransferase] } && { R_HCYSMT [homocysteine…	13	{ R_ALLTAMH [allantoate amidohydrolase] || R_ALLTN [allantoinase] || R_XAND [xanthine dehydrogenase] } && { R_DADK [deoxyadenylate kinase] } && { R_DURIPP [deoxyuridine phosphorylase] } && { R_EDA [2-dehydro-3-deoxy-phosphogluconate aldolase] || R_EDD [6-phosphogluconate dehydratase] } && { R_GSNK [guanosine kinase] } && { R_GUAPRT [guanine phosphoribosyltransferase] } && { R_HCYSMT [homocysteine…	5	{ R_DRPA [deoxyribose-phosphate aldolase] || R_PPM2 [phosphopentomutase 2 (deoxyribose)] } && { R_G6PDH2r [glucose 6-phosphate dehydrogenase] || R_PGL [6-phosphogluconolactonase] } && { R_GAPD [glyceraldehyde-3-phosphate dehydrogenase] || R_PGK [phosphoglycerate kinase] } && { R_HCYSMT [homocysteine S-methyltransferase] } && { R_MGSA [methylglyoxal synthase] }
133	M_3mob_c	3-Methyl-2-oxobutanoate	1.08206	1	10	{ R_CYTBDpp [cytochrome oxidase bd (ubiquinol-8: 2 protons) (periplasm)] } && { R_CYTBO3_4pp [cytochrome oxidase bo3 (ubiquinol-8: 4 protons) (periplasm)] } && { R_DRPA [deoxyribose-phosphate aldolase] || R_PPM2 [phosphopentomutase 2 (deoxyribose)] } && { R_ETHAAL [Ethanolamine ammonia-lyase] } && { R_G6PDH2r [glucose 6-phosphate dehydrogenase] || R_PGL [6-phosphogluconolactonase] } && { R_LDH_D …	10	{ R_CYTBDpp [cytochrome oxidase bd (ubiquinol-8: 2 protons) (periplasm)] } && { R_CYTBO3_4pp [cytochrome oxidase bo3 (ubiquinol-8: 4 protons) (periplasm)] } && { R_DRPA [deoxyribose-phosphate aldolase] || R_PPM2 [phosphopentomutase 2 (deoxyribose)] } && { R_ETHAAL [Ethanolamine ammonia-lyase] } && { R_G6PDH2r [glucose 6-phosphate dehydrogenase] || R_PGL [6-phosphogluconolactonase] } && { R_LDH_D …	10	{ R_CYTBDpp [cytochrome oxidase bd (ubiquinol-8: 2 protons) (periplasm)] } && { R_CYTBO3_4pp [cytochrome oxidase bo3 (ubiquinol-8: 4 protons) (periplasm)] } && { R_DRPA [deoxyribose-phosphate aldolase] || R_PPM2 [phosphopentomutase 2 (deoxyribose)] } && { R_ETHAAL [Ethanolamine ammonia-lyase] } && { R_G6PDH2r [glucose 6-phosphate dehydrogenase] || R_PGL [6-phosphogluconolactonase] } && { R_LDH_D …	10	{ R_CYTBDpp [cytochrome oxidase bd (ubiquinol-8: 2 protons) (periplasm)] } && { R_CYTBO3_4pp [cytochrome oxidase bo3 (ubiquinol-8: 4 protons) (periplasm)] } && { R_DRPA [deoxyribose-phosphate aldolase] || R_PPM2 [phosphopentomutase 2 (deoxyribose)] } && { R_ETHAAL [Ethanolamine ammonia-lyase] } && { R_G6PDH2r [glucose 6-phosphate dehydrogenase] || R_PGL [6-phosphogluconolactonase] } && { R_LDH_D …
134	M_3mop_c	(S)-3-Methyl-2-oxopentanoate	0.792239	1	18	{ R_DRPA [deoxyribose-phosphate aldolase] || R_PPM2 [phosphopentomutase 2 (deoxyribose)] } && { R_FRD2 [fumarate reductase] } && { R_FRD3 [fumarate reductase] } && { R_HCYSMT [homocysteine S-methyltransferase] } && { R_LDH_D [D-lactate dehydrogenase] } && { R_MGSA [methylglyoxal synthase] } && { R_NADH16pp [NADH dehydrogenase (ubiquinone-8 & 3 protons) (periplasm)] } && { R_OBTFL [2-Oxobutanoate …	18	{ R_DRPA [deoxyribose-phosphate aldolase] || R_PPM2 [phosphopentomutase 2 (deoxyribose)] } && { R_FRD2 [fumarate reductase] } && { R_FRD3 [fumarate reductase] } && { R_HCYSMT [homocysteine S-methyltransferase] } && { R_LDH_D [D-lactate dehydrogenase] } && { R_MGSA [methylglyoxal synthase] } && { R_NADH16pp [NADH dehydrogenase (ubiquinone-8 & 3 protons) (periplasm)] } && { R_OBTFL [2-Oxobutanoate …	22	{ R_ACKr [acetate kinase] || R_PTAr [phosphotransacetylase] } && { R_DRPA [deoxyribose-phosphate aldolase] || R_PPM2 [phosphopentomutase 2 (deoxyribose)] } && { R_FRD2 [fumarate reductase] } && { R_FRD3 [fumarate reductase] } && { R_GLCDpp [Glucose dehydrogenase (ubiquinone-8 as acceptor) (periplasm)] || R_GNK [gluconokinase] } && { R_HCYSMT [homocysteine S-methyltransferase] } && { R_HEX1 [hexok…	18	{ R_CYTBO3_4pp [cytochrome oxidase bo3 (ubiquinol-8: 4 protons) (periplasm)] } && { R_CYTK1 [cytidylate kinase (CMP)] } && { R_DRPA [deoxyribose-phosphate aldolase] || R_PPM2 [phosphopentomutase 2 (deoxyribose)] } && { R_FRD2 [fumarate reductase] } && { R_FRD3 [fumarate reductase] } && { R_G6PDH2r [glucose 6-phosphate dehydrogenase] || R_PGL [6-phosphogluconolactonase] } && { R_HCYSMT [homocystei…
139	M_3odcoa_c	3-Oxodecanoyl-CoA	0.149874	1	23	{ R_ABTA [4-aminobutyrate transaminase] } && { R_ACGAMK [N-acetylglucosamine kinase] || R_ACM6PH [N-acetylmuramate 6-phosphate hydrolase] || R_AGDC [N-acetylglucosamine-6-phosphate deacetylase] || R_ANHMK [1,6-anhydrous-N-Acetylmuramate kinase] } && { R_ACKr [acetate kinase] || R_PTAr [phosphotransacetylase] } && { R_ALCD2x [alcohol dehydrogenase (ethanol)] } && { R_ALDD2x [aldehyde dehydrogenase…	23	{ R_ABTA [4-aminobutyrate transaminase] } && { R_ACGAMK [N-acetylglucosamine kinase] || R_ACM6PH [N-acetylmuramate 6-phosphate hydrolase] || R_AGDC [N-acetylglucosamine-6-phosphate deacetylase] || R_ANHMK [1,6-anhydrous-N-Acetylmuramate kinase] } && { R_ACKr [acetate kinase] || R_PTAr [phosphotransacetylase] } && { R_ALCD2x [alcohol dehydrogenase (ethanol)] } && { R_ALDD2x [aldehyde dehydrogenase…	23	{ R_ABTA [4-aminobutyrate transaminase] } && { R_ACGAMK [N-acetylglucosamine kinase] || R_ACM6PH [N-acetylmuramate 6-phosphate hydrolase] || R_AGDC [N-acetylglucosamine-6-phosphate deacetylase] || R_ANHMK [1,6-anhydrous-N-Acetylmuramate kinase] } && { R_ACKr [acetate kinase] || R_PTAr [phosphotransacetylase] } && { R_ALCD2x [alcohol dehydrogenase (ethanol)] } && { R_ALDD2x [aldehyde dehydrogenase…	18	{ R_ABTA [4-aminobutyrate transaminase] } && { R_ACALD [acetaldehyde dehydrogenase (acetylating)] } && { R_ACGAMK [N-acetylglucosamine kinase] || R_ACM6PH [N-acetylmuramate 6-phosphate hydrolase] || R_AGDC [N-acetylglucosamine-6-phosphate deacetylase] || R_ANHMK [1,6-anhydrous-N-Acetylmuramate kinase] } && { R_ACKr [acetate kinase] || R_PTAr [phosphotransacetylase] } && { R_AKGDH [2-Oxogluterate …
140	M_3oddcoa_c	3-Oxododecanoyl-CoA	0.140078	1	27	{ R_ACKr [acetate kinase] || R_PTAr [phosphotransacetylase] } && { R_ALCD2x [alcohol dehydrogenase (ethanol)] } && { R_ALDD2x [aldehyde dehydrogenase (acetaldehyde, NAD)] } && { R_ALDD2y [aldehyde dehydrogenase (acetaldehyde, NADP)] } && { R_CBMKr [Carbamate kinase] } && { R_CBPS [carbamoyl-phosphate synthase (glutamine-hydrolysing)] } && { R_CITL [Citrate lyase] } && { R_FACOAE60 [fatty-acid-CoA…	27	{ R_ACKr [acetate kinase] || R_PTAr [phosphotransacetylase] } && { R_ALCD2x [alcohol dehydrogenase (ethanol)] } && { R_ALDD2x [aldehyde dehydrogenase (acetaldehyde, NAD)] } && { R_ALDD2y [aldehyde dehydrogenase (acetaldehyde, NADP)] } && { R_CBMKr [Carbamate kinase] } && { R_CBPS [carbamoyl-phosphate synthase (glutamine-hydrolysing)] } && { R_CITL [Citrate lyase] } && { R_FACOAE60 [fatty-acid-CoA…	32	{ R_ABUTD [Aminobutyraldehyde dehydrogenase] || R_PTRCTA [Putrescine Transaminase] } && { R_ACACT4r [acetyl-CoA C-acyltransferase (octanoyl-CoA) (r)] || R_ACOAD4f [acyl-CoA dehydrogenase (decanoyl-CoA)] || R_ECOAH4 [3-hydroxyacyl-CoA dehydratase (3-hydroxydecanoyl-CoA)] || R_HACD4 [3-hydroxyacyl-CoA dehydrogenase (3-oxodecanoyl-CoA)] } && { R_ACACT6r [acetyl-CoA C-acyltransferase (dodecanoyl-CoA)…	18	{ R_ACALD [acetaldehyde dehydrogenase (acetylating)] } && { R_ACGAMK [N-acetylglucosamine kinase] || R_ACM6PH [N-acetylmuramate 6-phosphate hydrolase] || R_AGDC [N-acetylglucosamine-6-phosphate deacetylase] || R_ANHMK [1,6-anhydrous-N-Acetylmuramate kinase] } && { R_ACKr [acetate kinase] || R_PTAr [phosphotransacetylase] } && { R_AST [Arginine succinyltransferase] || R_SADH [Succinylarginine dihy…
143	M_3ohcoa_c	3-Oxohexanoyl-CoA	0.174033	1	27	{ R_ACKr [acetate kinase] || R_PTAr [phosphotransacetylase] } && { R_ADPT [adenine phosphoribosyltransferase] } && { R_AGMH [N-Acetyl-D-glucosamine(anhydrous)N-Acetylmuramyl beta -1,4-N-acetylglucosaminidase] } && { R_ALCD2x [alcohol dehydrogenase (ethanol)] } && { R_ALDD2x [aldehyde dehydrogenase (acetaldehyde, NAD)] } && { R_ALDD2y [aldehyde dehydrogenase (acetaldehyde, NADP)] } && { R_AM3PA [a…	27	{ R_ACKr [acetate kinase] || R_PTAr [phosphotransacetylase] } && { R_ADPT [adenine phosphoribosyltransferase] } && { R_AGMH [N-Acetyl-D-glucosamine(anhydrous)N-Acetylmuramyl beta -1,4-N-acetylglucosaminidase] } && { R_ALCD2x [alcohol dehydrogenase (ethanol)] } && { R_ALDD2x [aldehyde dehydrogenase (acetaldehyde, NAD)] } && { R_ALDD2y [aldehyde dehydrogenase (acetaldehyde, NADP)] } && { R_AM3PA [a…	37	{ R_3HAD120 [3-hydroxyacyl-[acyl-carrier-protein] dehydratase (n-C12:0)] || R_3OAR120 [3-oxoacyl-[acyl-carrier-protein] reductase (n-C12:0)] || R_3OAS120 [3-oxoacyl-[acyl-carrier-protein] synthase (n-C12:0)] } && { R_ACACT1r [acetyl-CoA C-acetyltransferase] || R_ACACT2r [acetyl-CoA C-acyltransferase (butanoyl-CoA) (r)] || R_ACOAD1f [acyl-CoA dehydrogenase (butanoyl-CoA)] || R_ECOAH1 [3-hydroxyacy…	29	{ R_ABTA [4-aminobutyrate transaminase] } && { R_ACGAMK [N-acetylglucosamine kinase] || R_ACM6PH [N-acetylmuramate 6-phosphate hydrolase] || R_AGDC [N-acetylglucosamine-6-phosphate deacetylase] || R_ANHMK [1,6-anhydrous-N-Acetylmuramate kinase] } && { R_ADA [Adenosine deaminase] } && { R_ADD [adenine deaminase] } && { R_ALLTAMH [allantoate amidohydrolase] || R_ALLTN [allantoinase] || R_XAND [xant…
144	M_3ohdcoa_c	3-Oxohexadecanoyl-CoA	0.123884	1	20	{ R_ABTA [4-aminobutyrate transaminase] } && { R_ACALD [acetaldehyde dehydrogenase (acetylating)] } && { R_ACGAMK [N-acetylglucosamine kinase] || R_ACM6PH [N-acetylmuramate 6-phosphate hydrolase] || R_AGDC [N-acetylglucosamine-6-phosphate deacetylase] || R_ANHMK [1,6-anhydrous-N-Acetylmuramate kinase] } && { R_ACKr [acetate kinase] || R_PTAr [phosphotransacetylase] } && { R_AKGDH [2-Oxogluterate …	20	{ R_ABTA [4-aminobutyrate transaminase] } && { R_ACALD [acetaldehyde dehydrogenase (acetylating)] } && { R_ACGAMK [N-acetylglucosamine kinase] || R_ACM6PH [N-acetylmuramate 6-phosphate hydrolase] || R_AGDC [N-acetylglucosamine-6-phosphate deacetylase] || R_ANHMK [1,6-anhydrous-N-Acetylmuramate kinase] } && { R_ACKr [acetate kinase] || R_PTAr [phosphotransacetylase] } && { R_AKGDH [2-Oxogluterate …	22	{ R_ACKr [acetate kinase] || R_PTAr [phosphotransacetylase] } && { R_ALAGLUE [L-alanyl-gamma-glutamate epimerase] || R_LADGMDH [L-alanyl-gamma-D-glutamyl-meso-diaminopimelate hydrolase] || R_LALGP [L-alanyl-gamma-L-glutamate peptidase] } && { R_ALCD2x [alcohol dehydrogenase (ethanol)] } && { R_ALDD2x [aldehyde dehydrogenase (acetaldehyde, NAD)] } && { R_ALDD2y [aldehyde dehydrogenase (acetaldehyd…	19	{ R_ABTA [4-aminobutyrate transaminase] } && { R_ACGAMK [N-acetylglucosamine kinase] || R_ACM6PH [N-acetylmuramate 6-phosphate hydrolase] || R_AGDC [N-acetylglucosamine-6-phosphate deacetylase] || R_ANHMK [1,6-anhydrous-N-Acetylmuramate kinase] } && { R_ACKr [acetate kinase] || R_PTAr [phosphotransacetylase] } && { R_ALCD2x [alcohol dehydrogenase (ethanol)] } && { R_ALDD2x [aldehyde dehydrogenase…
147	M_3oocoa_c	3-Oxooctanoyl-CoA	0.161093	1	25	{ R_ABTA [4-aminobutyrate transaminase] } && { R_ACGAMK [N-acetylglucosamine kinase] || R_ACM6PH [N-acetylmuramate 6-phosphate hydrolase] || R_AGDC [N-acetylglucosamine-6-phosphate deacetylase] || R_ANHMK [1,6-anhydrous-N-Acetylmuramate kinase] } && { R_ACKr [acetate kinase] || R_PTAr [phosphotransacetylase] } && { R_AKGDH [2-Oxogluterate dehydrogenase] } && { R_ALCD2x [alcohol dehydrogenase (eth…	25	{ R_ABTA [4-aminobutyrate transaminase] } && { R_ACGAMK [N-acetylglucosamine kinase] || R_ACM6PH [N-acetylmuramate 6-phosphate hydrolase] || R_AGDC [N-acetylglucosamine-6-phosphate deacetylase] || R_ANHMK [1,6-anhydrous-N-Acetylmuramate kinase] } && { R_ACKr [acetate kinase] || R_PTAr [phosphotransacetylase] } && { R_AKGDH [2-Oxogluterate dehydrogenase] } && { R_ALCD2x [alcohol dehydrogenase (eth…	25	{ R_ABTA [4-aminobutyrate transaminase] } && { R_ACGAMK [N-acetylglucosamine kinase] || R_ACM6PH [N-acetylmuramate 6-phosphate hydrolase] || R_AGDC [N-acetylglucosamine-6-phosphate deacetylase] || R_ANHMK [1,6-anhydrous-N-Acetylmuramate kinase] } && { R_ACKr [acetate kinase] || R_PTAr [phosphotransacetylase] } && { R_AKGDH [2-Oxogluterate dehydrogenase] } && { R_ALCD2x [alcohol dehydrogenase (eth…	19	{ R_ABTA [4-aminobutyrate transaminase] } && { R_ACALD [acetaldehyde dehydrogenase (acetylating)] } && { R_ACGAMK [N-acetylglucosamine kinase] || R_ACM6PH [N-acetylmuramate 6-phosphate hydrolase] || R_AGDC [N-acetylglucosamine-6-phosphate deacetylase] || R_ANHMK [1,6-anhydrous-N-Acetylmuramate kinase] } && { R_ACKr [acetate kinase] || R_PTAr [phosphotransacetylase] } && { R_AKGDH [2-Oxogluterate …
150	M_3oodcoa_c	3-Oxooctadecanoyl-CoA	0.117115	1	21	{ R_ABTA [4-aminobutyrate transaminase] } && { R_ACALD [acetaldehyde dehydrogenase (acetylating)] } && { R_ACGAMK [N-acetylglucosamine kinase] || R_ACM6PH [N-acetylmuramate 6-phosphate hydrolase] || R_AGDC [N-acetylglucosamine-6-phosphate deacetylase] || R_ANHMK [1,6-anhydrous-N-Acetylmuramate kinase] } && { R_ACKr [acetate kinase] || R_PTAr [phosphotransacetylase] } && { R_AST [Arginine succinyl…	21	{ R_ABTA [4-aminobutyrate transaminase] } && { R_ACALD [acetaldehyde dehydrogenase (acetylating)] } && { R_ACGAMK [N-acetylglucosamine kinase] || R_ACM6PH [N-acetylmuramate 6-phosphate hydrolase] || R_AGDC [N-acetylglucosamine-6-phosphate deacetylase] || R_ANHMK [1,6-anhydrous-N-Acetylmuramate kinase] } && { R_ACKr [acetate kinase] || R_PTAr [phosphotransacetylase] } && { R_AST [Arginine succinyl…	21	{ R_ABTA [4-aminobutyrate transaminase] } && { R_ACALD [acetaldehyde dehydrogenase (acetylating)] } && { R_ACGAMK [N-acetylglucosamine kinase] || R_ACM6PH [N-acetylmuramate 6-phosphate hydrolase] || R_AGDC [N-acetylglucosamine-6-phosphate deacetylase] || R_ANHMK [1,6-anhydrous-N-Acetylmuramate kinase] } && { R_ACKr [acetate kinase] || R_PTAr [phosphotransacetylase] } && { R_AST [Arginine succinyl…	17	{ R_ABTA [4-aminobutyrate transaminase] } && { R_ACALD [acetaldehyde dehydrogenase (acetylating)] } && { R_ACGAMK [N-acetylglucosamine kinase] || R_ACM6PH [N-acetylmuramate 6-phosphate hydrolase] || R_AGDC [N-acetylglucosamine-6-phosphate deacetylase] || R_ANHMK [1,6-anhydrous-N-Acetylmuramate kinase] } && { R_ACKr [acetate kinase] || R_PTAr [phosphotransacetylase] } && { R_ATHRDHr [L-allo-threon…
152	M_3ophb_c	3-Octaprenyl-4-hydroxybenzoate	0.0901936	1	20	{ R_ACKr [acetate kinase] || R_PTAr [phosphotransacetylase] } && { R_ACS [acetyl-CoA synthetase] } && { R_ALCD2x [alcohol dehydrogenase (ethanol)] } && { R_FADRx [FAD reductase] } && { R_FLVRx [flavin reductase (NAD)] } && { R_FMNRx [FMN reductase] } && { R_GLYCLTDx [Glycolate dehydrogenase (NAD)] } && { R_HCYSMT [homocysteine S-methyltransferase] } && { R_LDH_D [D-lactate dehydrogenase] } && { R…	20	{ R_ACKr [acetate kinase] || R_PTAr [phosphotransacetylase] } && { R_ACS [acetyl-CoA synthetase] } && { R_ALCD2x [alcohol dehydrogenase (ethanol)] } && { R_FADRx [FAD reductase] } && { R_FLVRx [flavin reductase (NAD)] } && { R_FMNRx [FMN reductase] } && { R_GLYCLTDx [Glycolate dehydrogenase (NAD)] } && { R_HCYSMT [homocysteine S-methyltransferase] } && { R_LDH_D [D-lactate dehydrogenase] } && { R…	20	{ R_ACKr [acetate kinase] || R_PTAr [phosphotransacetylase] } && { R_ACS [acetyl-CoA synthetase] } && { R_ALCD2x [alcohol dehydrogenase (ethanol)] } && { R_FADRx [FAD reductase] } && { R_FLVRx [flavin reductase (NAD)] } && { R_FMNRx [FMN reductase] } && { R_GLYCLTDx [Glycolate dehydrogenase (NAD)] } && { R_HCYSMT [homocysteine S-methyltransferase] } && { R_LDH_D [D-lactate dehydrogenase] } && { R…	17	{ R_ACALD [acetaldehyde dehydrogenase (acetylating)] } && { R_ALCD2x [alcohol dehydrogenase (ethanol)] } && { R_FADRx [FAD reductase] } && { R_FLVRx [flavin reductase (NAD)] } && { R_FMNRx [FMN reductase] } && { R_FRD3 [fumarate reductase] } && { R_GLYCLTDx [Glycolate dehydrogenase (NAD)] } && { R_HCYSMT [homocysteine S-methyltransferase] } && { R_ICL [Isocitrate lyase] } && { R_LDH_D [D-lactate …
153	M_3otdcoa_c	3-Oxotetradecanoyl-CoA	0.131485	1	17	{ R_ABTA [4-aminobutyrate transaminase] } && { R_ACGAMK [N-acetylglucosamine kinase] || R_ACM6PH [N-acetylmuramate 6-phosphate hydrolase] || R_AGDC [N-acetylglucosamine-6-phosphate deacetylase] || R_ANHMK [1,6-anhydrous-N-Acetylmuramate kinase] } && { R_ACKr [acetate kinase] || R_PTAr [phosphotransacetylase] } && { R_AKGDH [2-Oxogluterate dehydrogenase] } && { R_ALCD2x [alcohol dehydrogenase (eth…	17	{ R_ABTA [4-aminobutyrate transaminase] } && { R_ACGAMK [N-acetylglucosamine kinase] || R_ACM6PH [N-acetylmuramate 6-phosphate hydrolase] || R_AGDC [N-acetylglucosamine-6-phosphate deacetylase] || R_ANHMK [1,6-anhydrous-N-Acetylmuramate kinase] } && { R_ACKr [acetate kinase] || R_PTAr [phosphotransacetylase] } && { R_AKGDH [2-Oxogluterate dehydrogenase] } && { R_ALCD2x [alcohol dehydrogenase (eth…	18	{ R_ABTA [4-aminobutyrate transaminase] } && { R_ACGAMK [N-acetylglucosamine kinase] || R_ACM6PH [N-acetylmuramate 6-phosphate hydrolase] || R_AGDC [N-acetylglucosamine-6-phosphate deacetylase] || R_ANHMK [1,6-anhydrous-N-Acetylmuramate kinase] } && { R_ACKr [acetate kinase] || R_PTAr [phosphotransacetylase] } && { R_AKGDH [2-Oxogluterate dehydrogenase] } && { R_ALCD2x [alcohol dehydrogenase (eth…	18	{ R_ABTA [4-aminobutyrate transaminase] } && { R_ACGAMK [N-acetylglucosamine kinase] || R_ACM6PH [N-acetylmuramate 6-phosphate hydrolase] || R_AGDC [N-acetylglucosamine-6-phosphate deacetylase] || R_ANHMK [1,6-anhydrous-N-Acetylmuramate kinase] } && { R_ACKr [acetate kinase] || R_PTAr [phosphotransacetylase] } && { R_AKGDH [2-Oxogluterate dehydrogenase] } && { R_ALCD2x [alcohol dehydrogenase (eth…
155	M_3pg_c	3-Phospho-D-glycerate	2.10597	1	6	{ R_FBA [fructose-bisphosphate aldolase] } && { R_GLYCDx [Glycerol dehydrogenase] } && { R_HCYSMT [homocysteine S-methyltransferase] } && { R_MGSA [methylglyoxal synthase] } && { R_PGCD [phosphoglycerate dehydrogenase] || R_PSERT [phosphoserine transaminase] || R_PSP_L [phosphoserine phosphatase (L-serine)] } && { R_PGM [phosphoglycerate mutase] }	6	{ R_FBA [fructose-bisphosphate aldolase] } && { R_GLYCDx [Glycerol dehydrogenase] } && { R_HCYSMT [homocysteine S-methyltransferase] } && { R_MGSA [methylglyoxal synthase] } && { R_PGCD [phosphoglycerate dehydrogenase] || R_PSERT [phosphoserine transaminase] || R_PSP_L [phosphoserine phosphatase (L-serine)] } && { R_PGM [phosphoglycerate mutase] }	21	{ R_ABTA [4-aminobutyrate transaminase] } && { R_ACGAMK [N-acetylglucosamine kinase] || R_ACM6PH [N-acetylmuramate 6-phosphate hydrolase] || R_AGDC [N-acetylglucosamine-6-phosphate deacetylase] || R_ANHMK [1,6-anhydrous-N-Acetylmuramate kinase] } && { R_ACKr [acetate kinase] || R_PTAr [phosphotransacetylase] } && { R_AKGDH [2-Oxogluterate dehydrogenase] } && { R_ALCD2x [alcohol dehydrogenase (eth…	7	{ R_ACKr [acetate kinase] || R_PTAr [phosphotransacetylase] } && { R_G6PDH2r [glucose 6-phosphate dehydrogenase] || R_PGL [6-phosphogluconolactonase] } && { R_GLCDpp [Glucose dehydrogenase (ubiquinone-8 as acceptor) (periplasm)] || R_GNK [gluconokinase] } && { R_MGSA [methylglyoxal synthase] } && { R_PGCD [phosphoglycerate dehydrogenase] || R_PSERT [phosphoserine transaminase] || R_PSP_L [phospho…
156	M_3php_c	3-Phosphohydroxypyruvate	2.31657	1	16	{ R_ACKr [acetate kinase] || R_PTAr [phosphotransacetylase] } && { R_ACS [acetyl-CoA synthetase] } && { R_CBMKr [Carbamate kinase] } && { R_CYSDS [Cysteine Desulfhydrase] } && { R_DSERDHr [D-serine dehydrogenase] || R_LSERDHr [L-serine dehydrogenase] || R_SERD_D [D-serine deaminase] } && { R_ETHAAL [Ethanolamine ammonia-lyase] } && { R_FTHFD [formyltetrahydrofolate deformylase] } && { R_GARFT [ph…	20	{ R_ADNK1 [adenosine kinase] } && { R_ADPT [adenine phosphoribosyltransferase] } && { R_CYSDS [Cysteine Desulfhydrase] } && { R_CYTBO3_4pp [cytochrome oxidase bo3 (ubiquinol-8: 4 protons) (periplasm)] } && { R_DSERDHr [D-serine dehydrogenase] || R_LSERDHr [L-serine dehydrogenase] || R_SERD_D [D-serine deaminase] } && { R_EDA [2-dehydro-3-deoxy-phosphogluconate aldolase] || R_EDD [6-phosphoglucona…	30	{ R_ABTA [4-aminobutyrate transaminase] } && { R_DADK [deoxyadenylate kinase] } && { R_DCYTD [deoxycytidine deaminase] || R_NTD3 [5'-nucleotidase (dCMP)] } && { R_FRD2 [fumarate reductase] } && { R_G3PD7 [glycerol-3-phosphate dehydrogenase (demethylmenaquinone-8)] } && { R_GLYCLTDx [Glycolate dehydrogenase (NAD)] } && { R_GLYCLTDy [Glycolate dehydrogenase (NADP)] } && { R_GMPR [GMP reductase] } &…	11	{ R_CYTBO3_4pp [cytochrome oxidase bo3 (ubiquinol-8: 4 protons) (periplasm)] } && { R_DRPA [deoxyribose-phosphate aldolase] || R_PPM2 [phosphopentomutase 2 (deoxyribose)] } && { R_ETHAAL [Ethanolamine ammonia-lyase] } && { R_GLYCL [Glycine Cleavage System] } && { R_GND [phosphogluconate dehydrogenase] } && { R_LDH_D [D-lactate dehydrogenase] } && { R_MGSA [methylglyoxal synthase] } && { R_PDH [py…
157	M_3psme_c	5-O-(1-Carboxyvinyl)-3-phosphoshikimate	0.570686	1	9	{ R_ADNK1 [adenosine kinase] } && { R_ADPT [adenine phosphoribosyltransferase] } && { R_DRPA [deoxyribose-phosphate aldolase] || R_PPM2 [phosphopentomutase 2 (deoxyribose)] } && { R_EDA [2-dehydro-3-deoxy-phosphogluconate aldolase] || R_EDD [6-phosphogluconate dehydratase] } && { R_F6PA [fructose 6-phosphate aldolase] } && { R_PFK [phosphofructokinase] } && { R_PGI [glucose-6-phosphate isomerase]…	9	{ R_CYTBDpp [cytochrome oxidase bd (ubiquinol-8: 2 protons) (periplasm)] } && { R_CYTBO3_4pp [cytochrome oxidase bo3 (ubiquinol-8: 4 protons) (periplasm)] } && { R_DRPA [deoxyribose-phosphate aldolase] || R_PPM2 [phosphopentomutase 2 (deoxyribose)] } && { R_ETHAAL [Ethanolamine ammonia-lyase] } && { R_LDH_D [D-lactate dehydrogenase] } && { R_MTHFC [methenyltetrahydrofolate cyclohydrolase] || R_MT…	11	{ R_DURIPP [deoxyuridine phosphorylase] } && { R_EDA [2-dehydro-3-deoxy-phosphogluconate aldolase] || R_EDD [6-phosphogluconate dehydratase] } && { R_F6PA [fructose 6-phosphate aldolase] } && { R_F6PP [D-fructose 6-phosphate phosphatase] } && { R_HCYSMT [homocysteine S-methyltransferase] } && { R_PFK [phosphofructokinase] } && { R_PGI [glucose-6-phosphate isomerase] } && { R_PUNP2 [purine-nucleos…	8	{ R_DRPA [deoxyribose-phosphate aldolase] || R_PPM2 [phosphopentomutase 2 (deoxyribose)] } && { R_EDA [2-dehydro-3-deoxy-phosphogluconate aldolase] || R_EDD [6-phosphogluconate dehydratase] } && { R_F6PA [fructose 6-phosphate aldolase] } && { R_F6PP [D-fructose 6-phosphate phosphatase] } && { R_HCYSMT [homocysteine S-methyltransferase] } && { R_PFK [phosphofructokinase] } && { R_PGI [glucose-6-ph…
159	M_4abut_c	4-Aminobutanoate	1.1972	1	25	{ R_AKGDH [2-Oxogluterate dehydrogenase] } && { R_ATPS4rpp [ATP synthase (four protons for one ATP) (periplasm)] } && { R_CYSDS [Cysteine Desulfhydrase] } && { R_DRPA [deoxyribose-phosphate aldolase] || R_PPM2 [phosphopentomutase 2 (deoxyribose)] } && { R_DSERDHr [D-serine dehydrogenase] || R_LSERDHr [L-serine dehydrogenase] || R_SERD_D [D-serine deaminase] } && { R_EDA [2-dehydro-3-deoxy-phospho…	25	{ R_AKGDH [2-Oxogluterate dehydrogenase] } && { R_ATPS4rpp [ATP synthase (four protons for one ATP) (periplasm)] } && { R_CYSDS [Cysteine Desulfhydrase] } && { R_DRPA [deoxyribose-phosphate aldolase] || R_PPM2 [phosphopentomutase 2 (deoxyribose)] } && { R_DSERDHr [D-serine dehydrogenase] || R_LSERDHr [L-serine dehydrogenase] || R_SERD_D [D-serine deaminase] } && { R_EDA [2-dehydro-3-deoxy-phospho…	25	{ R_AKGDH [2-Oxogluterate dehydrogenase] } && { R_ATPS4rpp [ATP synthase (four protons for one ATP) (periplasm)] } && { R_CYSDS [Cysteine Desulfhydrase] } && { R_DRPA [deoxyribose-phosphate aldolase] || R_PPM2 [phosphopentomutase 2 (deoxyribose)] } && { R_DSERDHr [D-serine dehydrogenase] || R_LSERDHr [L-serine dehydrogenase] || R_SERD_D [D-serine deaminase] } && { R_EDA [2-dehydro-3-deoxy-phospho…	15	{ R_ABTA [4-aminobutyrate transaminase] } && { R_AKGDH [2-Oxogluterate dehydrogenase] } && { R_ALDD2y [aldehyde dehydrogenase (acetaldehyde, NADP)] } && { R_DRPA [deoxyribose-phosphate aldolase] || R_PPM2 [phosphopentomutase 2 (deoxyribose)] } && { R_G6PDH2r [glucose 6-phosphate dehydrogenase] || R_PGL [6-phosphogluconolactonase] } && { R_HCYSMT [homocysteine S-methyltransferase] } && { R_ICL [Is…
1059	M_4abut_e	4-Aminobutanoate	1.20715	1	13	{ R_ABTA [4-aminobutyrate transaminase] } && { R_ACKr [acetate kinase] || R_PTAr [phosphotransacetylase] } && { R_AKGDH [2-Oxogluterate dehydrogenase] } && { R_ALCD2x [alcohol dehydrogenase (ethanol)] } && { R_ALDD2x [aldehyde dehydrogenase (acetaldehyde, NAD)] } && { R_ALDD2y [aldehyde dehydrogenase (acetaldehyde, NADP)] } && { R_ATPS4rpp [ATP synthase (four protons for one ATP) (periplasm)] } &…	19	{ R_ABTA [4-aminobutyrate transaminase] } && { R_ACALD [acetaldehyde dehydrogenase (acetylating)] } && { R_ACKr [acetate kinase] || R_PTAr [phosphotransacetylase] } && { R_AST [Arginine succinyltransferase] || R_SADH [Succinylarginine dihydrolase] || R_SGDS [Succinylglutamate desuccinylase] || R_SGSAD [Succinylglutamic semialdehyde dehydrogenase] || R_SOTA [Succinylornithine transaminase] } && { …	31	{ R_ACALD [acetaldehyde dehydrogenase (acetylating)] } && { R_ACGAMK [N-acetylglucosamine kinase] || R_ACM6PH [N-acetylmuramate 6-phosphate hydrolase] || R_AGDC [N-acetylglucosamine-6-phosphate deacetylase] || R_ANHMK [1,6-anhydrous-N-Acetylmuramate kinase] } && { R_ACKr [acetate kinase] || R_PTAr [phosphotransacetylase] } && { R_ALCD2x [alcohol dehydrogenase (ethanol)] } && { R_ALDD2x [aldehyde …	18	{ R_ABTA [4-aminobutyrate transaminase] } && { R_ACKr [acetate kinase] || R_PTAr [phosphotransacetylase] } && { R_AKGDH [2-Oxogluterate dehydrogenase] } && { R_ALDD2x [aldehyde dehydrogenase (acetaldehyde, NAD)] } && { R_ALDD2y [aldehyde dehydrogenase (acetaldehyde, NADP)] } && { R_ALLTAMH [allantoate amidohydrolase] || R_ALLTN [allantoinase] || R_XAND [xanthine dehydrogenase] } && { R_CITL [Citr…
1432	M_4abut_p	4-Aminobutanoate	1.20715	1	18	{ R_ABTA [4-aminobutyrate transaminase] } && { R_ACKr [acetate kinase] || R_PTAr [phosphotransacetylase] } && { R_AKGDH [2-Oxogluterate dehydrogenase] } && { R_ALCD2x [alcohol dehydrogenase (ethanol)] } && { R_ALDD2x [aldehyde dehydrogenase (acetaldehyde, NAD)] } && { R_ALDD2y [aldehyde dehydrogenase (acetaldehyde, NADP)] } && { R_ATPS4rpp [ATP synthase (four protons for one ATP) (periplasm)] } &…	18	{ R_ABTA [4-aminobutyrate transaminase] } && { R_ACKr [acetate kinase] || R_PTAr [phosphotransacetylase] } && { R_AKGDH [2-Oxogluterate dehydrogenase] } && { R_ALCD2x [alcohol dehydrogenase (ethanol)] } && { R_ALDD2x [aldehyde dehydrogenase (acetaldehyde, NAD)] } && { R_ALDD2y [aldehyde dehydrogenase (acetaldehyde, NADP)] } && { R_ATPS4rpp [ATP synthase (four protons for one ATP) (periplasm)] } &…	18	{ R_ABTA [4-aminobutyrate transaminase] } && { R_ACKr [acetate kinase] || R_PTAr [phosphotransacetylase] } && { R_AKGDH [2-Oxogluterate dehydrogenase] } && { R_ALCD2x [alcohol dehydrogenase (ethanol)] } && { R_ALDD2x [aldehyde dehydrogenase (acetaldehyde, NAD)] } && { R_ALDD2y [aldehyde dehydrogenase (acetaldehyde, NADP)] } && { R_ATPS4rpp [ATP synthase (four protons for one ATP) (periplasm)] } &…	16	{ R_ABTA [4-aminobutyrate transaminase] } && { R_ACKr [acetate kinase] || R_PTAr [phosphotransacetylase] } && { R_AKGDH [2-Oxogluterate dehydrogenase] } && { R_ALCD2x [alcohol dehydrogenase (ethanol)] } && { R_ALDD2x [aldehyde dehydrogenase (acetaldehyde, NAD)] } && { R_ALDD2y [aldehyde dehydrogenase (acetaldehyde, NADP)] } && { R_ATPS4rpp [ATP synthase (four protons for one ATP) (periplasm)] } &…
160	M_4abutn_c	4-Aminobutanal	1.0555	1	27	{ R_ABTA [4-aminobutyrate transaminase] } && { R_ACALD [acetaldehyde dehydrogenase (acetylating)] } && { R_ACKr [acetate kinase] || R_PTAr [phosphotransacetylase] } && { R_ALDD2y [aldehyde dehydrogenase (acetaldehyde, NADP)] } && { R_CBMKr [Carbamate kinase] } && { R_CBPS [carbamoyl-phosphate synthase (glutamine-hydrolysing)] } && { R_CITL [Citrate lyase] } && { R_CYSDS [Cysteine Desulfhydrase] }…	27	{ R_ABTA [4-aminobutyrate transaminase] } && { R_ACALD [acetaldehyde dehydrogenase (acetylating)] } && { R_ACKr [acetate kinase] || R_PTAr [phosphotransacetylase] } && { R_ALDD2y [aldehyde dehydrogenase (acetaldehyde, NADP)] } && { R_CBMKr [Carbamate kinase] } && { R_CBPS [carbamoyl-phosphate synthase (glutamine-hydrolysing)] } && { R_CITL [Citrate lyase] } && { R_CYSDS [Cysteine Desulfhydrase] }…	29	{ R_ABTA [4-aminobutyrate transaminase] } && { R_ACALD [acetaldehyde dehydrogenase (acetylating)] } && { R_ACGAMK [N-acetylglucosamine kinase] || R_ACM6PH [N-acetylmuramate 6-phosphate hydrolase] || R_AGDC [N-acetylglucosamine-6-phosphate deacetylase] || R_ANHMK [1,6-anhydrous-N-Acetylmuramate kinase] } && { R_ACKr [acetate kinase] || R_PTAr [phosphotransacetylase] } && { R_ALLTAMH [allantoate am…	20	{ R_ABTA [4-aminobutyrate transaminase] } && { R_ACALD [acetaldehyde dehydrogenase (acetylating)] } && { R_ACGAMK [N-acetylglucosamine kinase] || R_ACM6PH [N-acetylmuramate 6-phosphate hydrolase] || R_AGDC [N-acetylglucosamine-6-phosphate deacetylase] || R_ANHMK [1,6-anhydrous-N-Acetylmuramate kinase] } && { R_ACKr [acetate kinase] || R_PTAr [phosphotransacetylase] } && { R_AKGDH [2-Oxogluterate …
161	M_4abz_c	4-Aminobenzoate	0.70585	1	6	{ R_DRPA [deoxyribose-phosphate aldolase] || R_PPM2 [phosphopentomutase 2 (deoxyribose)] } && { R_EDA [2-dehydro-3-deoxy-phosphogluconate aldolase] || R_EDD [6-phosphogluconate dehydratase] } && { R_HCYSMT [homocysteine S-methyltransferase] } && { R_HEX7 [hexokinase (D-fructose:ATP)] } && { R_PGI [glucose-6-phosphate isomerase] } && { R_TKT2 [transketolase] }	6	{ R_DRPA [deoxyribose-phosphate aldolase] || R_PPM2 [phosphopentomutase 2 (deoxyribose)] } && { R_EDA [2-dehydro-3-deoxy-phosphogluconate aldolase] || R_EDD [6-phosphogluconate dehydratase] } && { R_HCYSMT [homocysteine S-methyltransferase] } && { R_HEX7 [hexokinase (D-fructose:ATP)] } && { R_PGI [glucose-6-phosphate isomerase] } && { R_TKT2 [transketolase] }	6	{ R_DRPA [deoxyribose-phosphate aldolase] || R_PPM2 [phosphopentomutase 2 (deoxyribose)] } && { R_EDA [2-dehydro-3-deoxy-phosphogluconate aldolase] || R_EDD [6-phosphogluconate dehydratase] } && { R_HCYSMT [homocysteine S-methyltransferase] } && { R_HEX7 [hexokinase (D-fructose:ATP)] } && { R_PGI [glucose-6-phosphate isomerase] } && { R_TKT2 [transketolase] }	6	{ R_DRPA [deoxyribose-phosphate aldolase] || R_PPM2 [phosphopentomutase 2 (deoxyribose)] } && { R_EDA [2-dehydro-3-deoxy-phosphogluconate aldolase] || R_EDD [6-phosphogluconate dehydratase] } && { R_HCYSMT [homocysteine S-methyltransferase] } && { R_HEX7 [hexokinase (D-fructose:ATP)] } && { R_PGI [glucose-6-phosphate isomerase] } && { R_TKT2 [transketolase] }
162	M_4adcho_c	4-amino-4-deoxychorismate	0.560743	1	21	{ R_ALDD2y [aldehyde dehydrogenase (acetaldehyde, NADP)] } && { R_DADK [deoxyadenylate kinase] } && { R_DURIPP [deoxyuridine phosphorylase] } && { R_EDA [2-dehydro-3-deoxy-phosphogluconate aldolase] || R_EDD [6-phosphogluconate dehydratase] } && { R_G6PDH2r [glucose 6-phosphate dehydrogenase] || R_PGL [6-phosphogluconolactonase] } && { R_GLYCL [Glycine Cleavage System] } && { R_GUAD [guanine deam…	21	{ R_ALDD2y [aldehyde dehydrogenase (acetaldehyde, NADP)] } && { R_DADK [deoxyadenylate kinase] } && { R_DURIPP [deoxyuridine phosphorylase] } && { R_EDA [2-dehydro-3-deoxy-phosphogluconate aldolase] || R_EDD [6-phosphogluconate dehydratase] } && { R_G6PDH2r [glucose 6-phosphate dehydrogenase] || R_PGL [6-phosphogluconolactonase] } && { R_GLYCL [Glycine Cleavage System] } && { R_GUAD [guanine deam…	21	{ R_ALDD2y [aldehyde dehydrogenase (acetaldehyde, NADP)] } && { R_DADK [deoxyadenylate kinase] } && { R_DURIPP [deoxyuridine phosphorylase] } && { R_EDA [2-dehydro-3-deoxy-phosphogluconate aldolase] || R_EDD [6-phosphogluconate dehydratase] } && { R_G6PDH2r [glucose 6-phosphate dehydrogenase] || R_PGL [6-phosphogluconolactonase] } && { R_GLYCL [Glycine Cleavage System] } && { R_GUAD [guanine deam…	13	{ R_ABTA [4-aminobutyrate transaminase] } && { R_AKGDH [2-Oxogluterate dehydrogenase] } && { R_ALDD2y [aldehyde dehydrogenase (acetaldehyde, NADP)] } && { R_F6PA [fructose 6-phosphate aldolase] } && { R_G6PDH2r [glucose 6-phosphate dehydrogenase] || R_PGL [6-phosphogluconolactonase] } && { R_GHMT2r [glycine hydroxymethyltransferase, reversible] } && { R_HCYSMT [homocysteine S-methyltransferase] }…
164	M_4ampm_c	4-Amino-2-methyl-5-phosphomethylpyrimidine	0.729922	1	21	{ R_ADD [adenine deaminase] } && { R_AKGDH [2-Oxogluterate dehydrogenase] } && { R_ALDD2y [aldehyde dehydrogenase (acetaldehyde, NADP)] } && { R_DRPA [deoxyribose-phosphate aldolase] || R_PPM2 [phosphopentomutase 2 (deoxyribose)] } && { R_ENO [enolase] } && { R_FTHFD [formyltetrahydrofolate deformylase] } && { R_G6PDH2r [glucose 6-phosphate dehydrogenase] || R_PGL [6-phosphogluconolactonase] } &&…	21	{ R_ADD [adenine deaminase] } && { R_AKGDH [2-Oxogluterate dehydrogenase] } && { R_ALDD2y [aldehyde dehydrogenase (acetaldehyde, NADP)] } && { R_DRPA [deoxyribose-phosphate aldolase] || R_PPM2 [phosphopentomutase 2 (deoxyribose)] } && { R_ENO [enolase] } && { R_FTHFD [formyltetrahydrofolate deformylase] } && { R_G6PDH2r [glucose 6-phosphate dehydrogenase] || R_PGL [6-phosphogluconolactonase] } &&…	31	{ R_ABTA [4-aminobutyrate transaminase] } && { R_ACKr [acetate kinase] || R_PTAr [phosphotransacetylase] } && { R_ADD [adenine deaminase] } && { R_ADNK1 [adenosine kinase] } && { R_ALCD2x [alcohol dehydrogenase (ethanol)] } && { R_ALDD2x [aldehyde dehydrogenase (acetaldehyde, NAD)] } && { R_ALDD2y [aldehyde dehydrogenase (acetaldehyde, NADP)] } && { R_AST [Arginine succinyltransferase] || R_SADH …	12	{ R_ABTA [4-aminobutyrate transaminase] } && { R_ADNK1 [adenosine kinase] } && { R_AKGDH [2-Oxogluterate dehydrogenase] } && { R_ALLTAMH [allantoate amidohydrolase] || R_ALLTN [allantoinase] || R_XAND [xanthine dehydrogenase] } && { R_DRPA [deoxyribose-phosphate aldolase] || R_PPM2 [phosphopentomutase 2 (deoxyribose)] } && { R_FTHFD [formyltetrahydrofolate deformylase] } && { R_LDH_D [D-lactate d…
165	M_4c2me_c	4-(cytidine_5'-diphospho)-2-C-methyl-D-erythritol	0.380157	1	23	{ R_ABTA [4-aminobutyrate transaminase] } && { R_ADNK1 [adenosine kinase] } && { R_ADPT [adenine phosphoribosyltransferase] } && { R_ALDD2y [aldehyde dehydrogenase (acetaldehyde, NADP)] } && { R_DHAPT [Dihydroxyacetone phosphotransferase] } && { R_DRPA [deoxyribose-phosphate aldolase] || R_PPM2 [phosphopentomutase 2 (deoxyribose)] } && { R_EDA [2-dehydro-3-deoxy-phosphogluconate aldolase] || R_ED…	23	{ R_ABTA [4-aminobutyrate transaminase] } && { R_ADNK1 [adenosine kinase] } && { R_ADPT [adenine phosphoribosyltransferase] } && { R_ALDD2y [aldehyde dehydrogenase (acetaldehyde, NADP)] } && { R_DHAPT [Dihydroxyacetone phosphotransferase] } && { R_DRPA [deoxyribose-phosphate aldolase] || R_PPM2 [phosphopentomutase 2 (deoxyribose)] } && { R_EDA [2-dehydro-3-deoxy-phosphogluconate aldolase] || R_ED…	26	{ R_ALDD2y [aldehyde dehydrogenase (acetaldehyde, NADP)] } && { R_AST [Arginine succinyltransferase] || R_SADH [Succinylarginine dihydrolase] || R_SGDS [Succinylglutamate desuccinylase] || R_SGSAD [Succinylglutamic semialdehyde dehydrogenase] || R_SOTA [Succinylornithine transaminase] } && { R_CBMKr [Carbamate kinase] } && { R_ENO [enolase] } && { R_FTHFD [formyltetrahydrofolate deformylase] } &&…	16	{ R_ABTA [4-aminobutyrate transaminase] } && { R_AKGDH [2-Oxogluterate dehydrogenase] } && { R_ALDD2y [aldehyde dehydrogenase (acetaldehyde, NADP)] } && { R_AST [Arginine succinyltransferase] || R_SADH [Succinylarginine dihydrolase] || R_SGDS [Succinylglutamate desuccinylase] || R_SGSAD [Succinylglutamic semialdehyde dehydrogenase] || R_SOTA [Succinylornithine transaminase] } && { R_CBMKr [Carbam…
166	M_4crsol_c	p-Cresol	2.2004e-05	1	40	{ R_ABTA [4-aminobutyrate transaminase] } && { R_ACKr [acetate kinase] || R_PTAr [phosphotransacetylase] } && { R_ALCD2x [alcohol dehydrogenase (ethanol)] } && { R_ALDD2x [aldehyde dehydrogenase (acetaldehyde, NAD)] } && { R_ALDD2y [aldehyde dehydrogenase (acetaldehyde, NADP)] } && { R_AMPN [AMP nucleosidase] } && { R_ASPT [L-aspartase] } && { R_AST [Arginine succinyltransferase] || R_SADH [Succi…	40	{ R_ABTA [4-aminobutyrate transaminase] } && { R_ACKr [acetate kinase] || R_PTAr [phosphotransacetylase] } && { R_ALCD2x [alcohol dehydrogenase (ethanol)] } && { R_ALDD2x [aldehyde dehydrogenase (acetaldehyde, NAD)] } && { R_ALDD2y [aldehyde dehydrogenase (acetaldehyde, NADP)] } && { R_AMPN [AMP nucleosidase] } && { R_ASPT [L-aspartase] } && { R_AST [Arginine succinyltransferase] || R_SADH [Succi…	40	{ R_ABTA [4-aminobutyrate transaminase] } && { R_ACKr [acetate kinase] || R_PTAr [phosphotransacetylase] } && { R_ALCD2x [alcohol dehydrogenase (ethanol)] } && { R_ALDD2x [aldehyde dehydrogenase (acetaldehyde, NAD)] } && { R_ALDD2y [aldehyde dehydrogenase (acetaldehyde, NADP)] } && { R_AMPN [AMP nucleosidase] } && { R_ASPT [L-aspartase] } && { R_AST [Arginine succinyltransferase] || R_SADH [Succi…	22	{ R_ABTA [4-aminobutyrate transaminase] } && { R_ACALD [acetaldehyde dehydrogenase (acetylating)] } && { R_ACGAMK [N-acetylglucosamine kinase] || R_ACM6PH [N-acetylmuramate 6-phosphate hydrolase] || R_AGDC [N-acetylglucosamine-6-phosphate deacetylase] || R_ANHMK [1,6-anhydrous-N-Acetylmuramate kinase] } && { R_ACKr [acetate kinase] || R_PTAr [phosphotransacetylase] } && { R_AST [Arginine succinyl…
169	M_4hbz_c	4-Hydroxybenzoate	0.730704	1	6	{ R_CYTBO3_4pp [cytochrome oxidase bo3 (ubiquinol-8: 4 protons) (periplasm)] } && { R_DRPA [deoxyribose-phosphate aldolase] || R_PPM2 [phosphopentomutase 2 (deoxyribose)] } && { R_EDA [2-dehydro-3-deoxy-phosphogluconate aldolase] || R_EDD [6-phosphogluconate dehydratase] } && { R_PGI [glucose-6-phosphate isomerase] } && { R_TKT2 [transketolase] } && { R_XYLI2 [xylose isomerase] }	18	{ R_CYTK2 [cytidylate kinase (dCMP)] } && { R_EDA [2-dehydro-3-deoxy-phosphogluconate aldolase] || R_EDD [6-phosphogluconate dehydratase] } && { R_GRXR [glutaredoxin reductase] } && { R_HCYSMT [homocysteine S-methyltransferase] } && { R_HEX7 [hexokinase (D-fructose:ATP)] } && { R_NDPK5 [nucleoside-diphosphate kinase (ATP:dGDP)] } && { R_NDPK8 [nucleoside-diphosphate kinase (ATP:dADP)] } && { R_NT…	18	{ R_CYTK2 [cytidylate kinase (dCMP)] } && { R_EDA [2-dehydro-3-deoxy-phosphogluconate aldolase] || R_EDD [6-phosphogluconate dehydratase] } && { R_GRXR [glutaredoxin reductase] } && { R_HCYSMT [homocysteine S-methyltransferase] } && { R_HEX7 [hexokinase (D-fructose:ATP)] } && { R_NDPK5 [nucleoside-diphosphate kinase (ATP:dGDP)] } && { R_NDPK8 [nucleoside-diphosphate kinase (ATP:dADP)] } && { R_NT…	5	{ R_G6PDH2r [glucose 6-phosphate dehydrogenase] || R_PGL [6-phosphogluconolactonase] } && { R_GAPD [glyceraldehyde-3-phosphate dehydrogenase] || R_PGK [phosphoglycerate kinase] } && { R_HCYSMT [homocysteine S-methyltransferase] } && { R_MGSA [methylglyoxal synthase] } && { R_TALA [transaldolase] }
170	M_4hthr_c	4-Hydroxy-L-threonine	1.47444	1	7	{ R_ADPT [adenine phosphoribosyltransferase] } && { R_F6PA [fructose 6-phosphate aldolase] } && { R_FBA [fructose-bisphosphate aldolase] } && { R_GAPD [glyceraldehyde-3-phosphate dehydrogenase] || R_PGK [phosphoglycerate kinase] } && { R_GLUDy [glutamate dehydrogenase (NADP)] } && { R_MGSA [methylglyoxal synthase] } && { R_PUNP1 [purine-nucleoside phosphorylase (Adenosine)] }	7	{ R_ADPT [adenine phosphoribosyltransferase] } && { R_F6PA [fructose 6-phosphate aldolase] } && { R_FBA [fructose-bisphosphate aldolase] } && { R_FUM [fumarase] } && { R_GAPD [glyceraldehyde-3-phosphate dehydrogenase] || R_PGK [phosphoglycerate kinase] } && { R_MGSA [methylglyoxal synthase] } && { R_PUNP1 [purine-nucleoside phosphorylase (Adenosine)] }	9	{ R_ADPT [adenine phosphoribosyltransferase] } && { R_F6PA [fructose 6-phosphate aldolase] } && { R_FBA [fructose-bisphosphate aldolase] } && { R_FUM [fumarase] } && { R_GAPD [glyceraldehyde-3-phosphate dehydrogenase] || R_PGK [phosphoglycerate kinase] } && { R_GLUDy [glutamate dehydrogenase (NADP)] } && { R_MGSA [methylglyoxal synthase] } && { R_PUNP1 [purine-nucleoside phosphorylase (Adenosine)…	3	{ R_GAPD [glyceraldehyde-3-phosphate dehydrogenase] || R_PGK [phosphoglycerate kinase] } && { R_HCYSMT [homocysteine S-methyltransferase] } && { R_TPI [triose-phosphate isomerase] }
172	M_4mop_c	4-Methyl-2-oxopentanoate	0.804153	1	19	{ R_ACALD [acetaldehyde dehydrogenase (acetylating)] } && { R_ACKr [acetate kinase] || R_PTAr [phosphotransacetylase] } && { R_AST [Arginine succinyltransferase] || R_SADH [Succinylarginine dihydrolase] || R_SGDS [Succinylglutamate desuccinylase] || R_SGSAD [Succinylglutamic semialdehyde dehydrogenase] || R_SOTA [Succinylornithine transaminase] } && { R_ATHRDHr [L-allo-threonine dehydrogenase] ||…	19	{ R_ACALD [acetaldehyde dehydrogenase (acetylating)] } && { R_ACKr [acetate kinase] || R_PTAr [phosphotransacetylase] } && { R_AST [Arginine succinyltransferase] || R_SADH [Succinylarginine dihydrolase] || R_SGDS [Succinylglutamate desuccinylase] || R_SGSAD [Succinylglutamic semialdehyde dehydrogenase] || R_SOTA [Succinylornithine transaminase] } && { R_ATHRDHr [L-allo-threonine dehydrogenase] ||…	19	{ R_ACALD [acetaldehyde dehydrogenase (acetylating)] } && { R_ACKr [acetate kinase] || R_PTAr [phosphotransacetylase] } && { R_AST [Arginine succinyltransferase] || R_SADH [Succinylarginine dihydrolase] || R_SGDS [Succinylglutamate desuccinylase] || R_SGSAD [Succinylglutamic semialdehyde dehydrogenase] || R_SOTA [Succinylornithine transaminase] } && { R_ATHRDHr [L-allo-threonine dehydrogenase] ||…	13	{ R_ABTA [4-aminobutyrate transaminase] } && { R_ACALD [acetaldehyde dehydrogenase (acetylating)] } && { R_ACKr [acetate kinase] || R_PTAr [phosphotransacetylase] } && { R_AKGDH [2-Oxogluterate dehydrogenase] } && { R_ATPS4rpp [ATP synthase (four protons for one ATP) (periplasm)] } && { R_CITL [Citrate lyase] } && { R_GLYAT [glycine C-acetyltransferase] } && { R_HXCT [Acetyl-CoA:hexanoate-CoA tra…
173	M_4mpetz_c	4-Methyl-5-(2-phosphoethyl)-thiazole	0.229905	1	23	{ R_ACGAMK [N-acetylglucosamine kinase] || R_ACM6PH [N-acetylmuramate 6-phosphate hydrolase] || R_AGDC [N-acetylglucosamine-6-phosphate deacetylase] || R_ANHMK [1,6-anhydrous-N-Acetylmuramate kinase] } && { R_DASYN120 [CDP-diacylglycerol synthetase (n-C12:0)] } && { R_DASYN180 [CDP-diacylglycerol synthetase (n-C18:0)] } && { R_DRPA [deoxyribose-phosphate aldolase] || R_PPM2 [phosphopentomutase 2 …	23	{ R_ACGAMK [N-acetylglucosamine kinase] || R_ACM6PH [N-acetylmuramate 6-phosphate hydrolase] || R_AGDC [N-acetylglucosamine-6-phosphate deacetylase] || R_ANHMK [1,6-anhydrous-N-Acetylmuramate kinase] } && { R_DASYN120 [CDP-diacylglycerol synthetase (n-C12:0)] } && { R_DASYN180 [CDP-diacylglycerol synthetase (n-C18:0)] } && { R_DRPA [deoxyribose-phosphate aldolase] || R_PPM2 [phosphopentomutase 2 …	23	{ R_ACGAMK [N-acetylglucosamine kinase] || R_ACM6PH [N-acetylmuramate 6-phosphate hydrolase] || R_AGDC [N-acetylglucosamine-6-phosphate deacetylase] || R_ANHMK [1,6-anhydrous-N-Acetylmuramate kinase] } && { R_DASYN120 [CDP-diacylglycerol synthetase (n-C12:0)] } && { R_DASYN180 [CDP-diacylglycerol synthetase (n-C18:0)] } && { R_DRPA [deoxyribose-phosphate aldolase] || R_PPM2 [phosphopentomutase 2 …	9	{ R_ACGAMK [N-acetylglucosamine kinase] || R_ACM6PH [N-acetylmuramate 6-phosphate hydrolase] || R_AGDC [N-acetylglucosamine-6-phosphate deacetylase] || R_ANHMK [1,6-anhydrous-N-Acetylmuramate kinase] } && { R_DHAPT [Dihydroxyacetone phosphotransferase] } && { R_DRPA [deoxyribose-phosphate aldolase] || R_PPM2 [phosphopentomutase 2 (deoxyribose)] } && { R_G6PDH2r [glucose 6-phosphate dehydrogenase]…
174	M_4pasp_c	4-Phospho-L-aspartate	1.71206	1	23	{ R_AKGDH [2-Oxogluterate dehydrogenase] } && { R_DHAPT [Dihydroxyacetone phosphotransferase] } && { R_DRPA [deoxyribose-phosphate aldolase] || R_PPM2 [phosphopentomutase 2 (deoxyribose)] } && { R_EDA [2-dehydro-3-deoxy-phosphogluconate aldolase] || R_EDD [6-phosphogluconate dehydratase] } && { R_FDH4pp [formate dehydrogenase (quinone-8) (periplasm)] } && { R_FRD2 [fumarate reductase] } && { R_FR…	24	{ R_ABTA [4-aminobutyrate transaminase] } && { R_ACALD [acetaldehyde dehydrogenase (acetylating)] } && { R_ACGAMK [N-acetylglucosamine kinase] || R_ACM6PH [N-acetylmuramate 6-phosphate hydrolase] || R_AGDC [N-acetylglucosamine-6-phosphate deacetylase] || R_ANHMK [1,6-anhydrous-N-Acetylmuramate kinase] } && { R_ACKr [acetate kinase] || R_PTAr [phosphotransacetylase] } && { R_AKGDH [2-Oxogluterate …	24	{ R_ABTA [4-aminobutyrate transaminase] } && { R_ACALD [acetaldehyde dehydrogenase (acetylating)] } && { R_ACGAMK [N-acetylglucosamine kinase] || R_ACM6PH [N-acetylmuramate 6-phosphate hydrolase] || R_AGDC [N-acetylglucosamine-6-phosphate deacetylase] || R_ANHMK [1,6-anhydrous-N-Acetylmuramate kinase] } && { R_ACKr [acetate kinase] || R_PTAr [phosphotransacetylase] } && { R_AKGDH [2-Oxogluterate …	19	{ R_ABTA [4-aminobutyrate transaminase] } && { R_ACGAMK [N-acetylglucosamine kinase] || R_ACM6PH [N-acetylmuramate 6-phosphate hydrolase] || R_AGDC [N-acetylglucosamine-6-phosphate deacetylase] || R_ANHMK [1,6-anhydrous-N-Acetylmuramate kinase] } && { R_AKGDH [2-Oxogluterate dehydrogenase] } && { R_CYTBO3_4pp [cytochrome oxidase bo3 (ubiquinol-8: 4 protons) (periplasm)] } && { R_DRPA [deoxyribose…
175	M_4per_c	4-Phospho-D-erythronate	1.4946	1	5	{ R_GAPD [glyceraldehyde-3-phosphate dehydrogenase] || R_PGK [phosphoglycerate kinase] } && { R_GND [phosphogluconate dehydrogenase] } && { R_PGCD [phosphoglycerate dehydrogenase] || R_PSERT [phosphoserine transaminase] || R_PSP_L [phosphoserine phosphatase (L-serine)] } && { R_SUCDi [succinate dehydrogenase (irreversible)] } && { R_TPI [triose-phosphate isomerase] }	5	{ R_DHAPT [Dihydroxyacetone phosphotransferase] } && { R_FBA [fructose-bisphosphate aldolase] } && { R_G6PDH2r [glucose 6-phosphate dehydrogenase] || R_PGL [6-phosphogluconolactonase] } && { R_GLCDpp [Glucose dehydrogenase (ubiquinone-8 as acceptor) (periplasm)] || R_GNK [gluconokinase] } && { R_TALA [transaldolase] }	5	{ R_DHAPT [Dihydroxyacetone phosphotransferase] } && { R_FBA [fructose-bisphosphate aldolase] } && { R_G6PDH2r [glucose 6-phosphate dehydrogenase] || R_PGL [6-phosphogluconolactonase] } && { R_GLCDpp [Glucose dehydrogenase (ubiquinone-8 as acceptor) (periplasm)] || R_GNK [gluconokinase] } && { R_TALA [transaldolase] }	3	{ R_GAPD [glyceraldehyde-3-phosphate dehydrogenase] || R_PGK [phosphoglycerate kinase] } && { R_HCYSMT [homocysteine S-methyltransferase] } && { R_TPI [triose-phosphate isomerase] }
176	M_4ppan_c	D-4'-Phosphopantothenate	0.558125	1	22	{ R_AACPS1 [acyl-[acyl-carrier-protein] synthetase (n-C14:0)] } && { R_AACPS2 [acyl-[acyl-carrier-protein] synthetase (n-C14:1)] } && { R_AACPS4 [acyl-[acyl-carrier-protein] synthetase (n-C16:1)] } && { R_AACPS6 [acyl-[acyl-carrier-protein] synthetase (n-C18:0)] } && { R_ABTA [4-aminobutyrate transaminase] } && { R_ACPPAT120 [acyl-(acyl carrier protein):phosphate acyltransferase (C12:0)] } && { R…	22	{ R_ABTA [4-aminobutyrate transaminase] } && { R_ACKr [acetate kinase] || R_PTAr [phosphotransacetylase] } && { R_AKGDH [2-Oxogluterate dehydrogenase] } && { R_CYTBDpp [cytochrome oxidase bd (ubiquinol-8: 2 protons) (periplasm)] } && { R_CYTBO3_4pp [cytochrome oxidase bo3 (ubiquinol-8: 4 protons) (periplasm)] } && { R_ENO [enolase] } && { R_FDH5pp [Formate Dehydrogenase (menaquinone-8) (periplasm…	22	{ R_ABTA [4-aminobutyrate transaminase] } && { R_ACKr [acetate kinase] || R_PTAr [phosphotransacetylase] } && { R_AKGDH [2-Oxogluterate dehydrogenase] } && { R_CYTBDpp [cytochrome oxidase bd (ubiquinol-8: 2 protons) (periplasm)] } && { R_CYTBO3_4pp [cytochrome oxidase bo3 (ubiquinol-8: 4 protons) (periplasm)] } && { R_ENO [enolase] } && { R_FDH5pp [Formate Dehydrogenase (menaquinone-8) (periplasm…	9	{ R_GND [phosphogluconate dehydrogenase] } && { R_HEX1 [hexokinase (D-glucose:ATP)] } && { R_HEX7 [hexokinase (D-fructose:ATP)] } && { R_LDH_D [D-lactate dehydrogenase] } && { R_PDH [pyruvate dehydrogenase] } && { R_PFL [pyruvate formate lyase] } && { R_POR5 [pyruvate synthase] } && { R_POX [pyruvate oxidase] } && { R_PPS [phosphoenolpyruvate synthase] }
177	M_4ppcys_c	N-((R)-4-Phosphopantothenoyl)-L-cysteine	0.359864	1	26	{ R_ACALD [acetaldehyde dehydrogenase (acetylating)] } && { R_ACGAMK [N-acetylglucosamine kinase] || R_ACM6PH [N-acetylmuramate 6-phosphate hydrolase] || R_AGDC [N-acetylglucosamine-6-phosphate deacetylase] || R_ANHMK [1,6-anhydrous-N-Acetylmuramate kinase] } && { R_ACKr [acetate kinase] || R_PTAr [phosphotransacetylase] } && { R_AKGDH [2-Oxogluterate dehydrogenase] } && { R_CBMKr [Carbamate kina…	26	{ R_ACALD [acetaldehyde dehydrogenase (acetylating)] } && { R_ACGAMK [N-acetylglucosamine kinase] || R_ACM6PH [N-acetylmuramate 6-phosphate hydrolase] || R_AGDC [N-acetylglucosamine-6-phosphate deacetylase] || R_ANHMK [1,6-anhydrous-N-Acetylmuramate kinase] } && { R_ACKr [acetate kinase] || R_PTAr [phosphotransacetylase] } && { R_AKGDH [2-Oxogluterate dehydrogenase] } && { R_CBMKr [Carbamate kina…	26	{ R_ACALD [acetaldehyde dehydrogenase (acetylating)] } && { R_ACGAMK [N-acetylglucosamine kinase] || R_ACM6PH [N-acetylmuramate 6-phosphate hydrolase] || R_AGDC [N-acetylglucosamine-6-phosphate deacetylase] || R_ANHMK [1,6-anhydrous-N-Acetylmuramate kinase] } && { R_ACKr [acetate kinase] || R_PTAr [phosphotransacetylase] } && { R_AKGDH [2-Oxogluterate dehydrogenase] } && { R_CBMKr [Carbamate kina…	22	{ R_ABTA [4-aminobutyrate transaminase] } && { R_ACALD [acetaldehyde dehydrogenase (acetylating)] } && { R_ACGAMK [N-acetylglucosamine kinase] || R_ACM6PH [N-acetylmuramate 6-phosphate hydrolase] || R_AGDC [N-acetylglucosamine-6-phosphate deacetylase] || R_ANHMK [1,6-anhydrous-N-Acetylmuramate kinase] } && { R_ACKr [acetate kinase] || R_PTAr [phosphotransacetylase] } && { R_AKGDH [2-Oxogluterate …
178	M_4r5au_c	4-(1-D-Ribitylamino)-5-aminouracil	0.549886	1	12	{ R_ALLTAMH [allantoate amidohydrolase] || R_ALLTN [allantoinase] || R_XAND [xanthine dehydrogenase] } && { R_CYSDS [Cysteine Desulfhydrase] } && { R_DSERDHr [D-serine dehydrogenase] || R_LSERDHr [L-serine dehydrogenase] || R_SERD_D [D-serine deaminase] } && { R_ENO [enolase] } && { R_ETHAAL [Ethanolamine ammonia-lyase] } && { R_F6PA [fructose 6-phosphate aldolase] } && { R_FBA [fructose-bisphosp…	12	{ R_ALLTAMH [allantoate amidohydrolase] || R_ALLTN [allantoinase] || R_XAND [xanthine dehydrogenase] } && { R_CYSDS [Cysteine Desulfhydrase] } && { R_DSERDHr [D-serine dehydrogenase] || R_LSERDHr [L-serine dehydrogenase] || R_SERD_D [D-serine deaminase] } && { R_ENO [enolase] } && { R_ETHAAL [Ethanolamine ammonia-lyase] } && { R_F6PA [fructose 6-phosphate aldolase] } && { R_FBA [fructose-bisphosp…	12	{ R_ALLTAMH [allantoate amidohydrolase] || R_ALLTN [allantoinase] || R_XAND [xanthine dehydrogenase] } && { R_CYSDS [Cysteine Desulfhydrase] } && { R_DSERDHr [D-serine dehydrogenase] || R_LSERDHr [L-serine dehydrogenase] || R_SERD_D [D-serine deaminase] } && { R_ENO [enolase] } && { R_ETHAAL [Ethanolamine ammonia-lyase] } && { R_F6PA [fructose 6-phosphate aldolase] } && { R_FBA [fructose-bisphosp…	10	{ R_ALLTAMH [allantoate amidohydrolase] || R_ALLTN [allantoinase] || R_XAND [xanthine dehydrogenase] } && { R_CYSDS [Cysteine Desulfhydrase] } && { R_DSERDHr [D-serine dehydrogenase] || R_LSERDHr [L-serine dehydrogenase] || R_SERD_D [D-serine deaminase] } && { R_ENO [enolase] } && { R_ETHAAL [Ethanolamine ammonia-lyase] } && { R_FTHFD [formyltetrahydrofolate deformylase] } && { R_HCYSMT [homocyst…
179	M_56dura_c	5,6-dihydrouracil	1.52303	1	11	{ R_EDA [2-dehydro-3-deoxy-phosphogluconate aldolase] || R_EDD [6-phosphogluconate dehydratase] } && { R_F6PA [fructose 6-phosphate aldolase] } && { R_HCYSMT [homocysteine S-methyltransferase] } && { R_PFK [phosphofructokinase] } && { R_PUNP2 [purine-nucleoside phosphorylase (Deoxyadenosine)] } && { R_PUNP4 [purine-nucleoside phosphorylase (Deoxyguanosine)] } && { R_PUNP6 [purine-nucleoside phosp…	11	{ R_EDA [2-dehydro-3-deoxy-phosphogluconate aldolase] || R_EDD [6-phosphogluconate dehydratase] } && { R_F6PA [fructose 6-phosphate aldolase] } && { R_HCYSMT [homocysteine S-methyltransferase] } && { R_PFK [phosphofructokinase] } && { R_PUNP2 [purine-nucleoside phosphorylase (Deoxyadenosine)] } && { R_PUNP4 [purine-nucleoside phosphorylase (Deoxyguanosine)] } && { R_PUNP6 [purine-nucleoside phosp…	11	{ R_EDA [2-dehydro-3-deoxy-phosphogluconate aldolase] || R_EDD [6-phosphogluconate dehydratase] } && { R_F6PA [fructose 6-phosphate aldolase] } && { R_HCYSMT [homocysteine S-methyltransferase] } && { R_PFK [phosphofructokinase] } && { R_PUNP2 [purine-nucleoside phosphorylase (Deoxyadenosine)] } && { R_PUNP4 [purine-nucleoside phosphorylase (Deoxyguanosine)] } && { R_PUNP6 [purine-nucleoside phosp…	10	{ R_EDA [2-dehydro-3-deoxy-phosphogluconate aldolase] || R_EDD [6-phosphogluconate dehydratase] } && { R_HCYSMT [homocysteine S-methyltransferase] } && { R_HEX7 [hexokinase (D-fructose:ATP)] } && { R_PGI [glucose-6-phosphate isomerase] } && { R_PUNP2 [purine-nucleoside phosphorylase (Deoxyadenosine)] } && { R_PUNP4 [purine-nucleoside phosphorylase (Deoxyguanosine)] } && { R_PUNP6 [purine-nucleosi…
180	M_5aizc_c	5-amino-1-(5-phospho-D-ribosyl)imidazole-4-carboxylate	0.623576	1	39	{ R_3HAD140 [3-hydroxyacyl-[acyl-carrier-protein] dehydratase (n-C14:0)] } && { R_ACALD [acetaldehyde dehydrogenase (acetylating)] } && { R_APG3PAT120 [acyl-phosphate:glycerol-3-phosphate acyltransferase (C12:0)] } && { R_APG3PAT181 [acyl-phosphate:glycerol-3-phosphate acyltransferase (C18:1)] } && { R_CTECOAI6 [3-cis-2-trans-enoyl-CoA isomerase] } && { R_DADK [deoxyadenylate kinase] } && { R_DCT…	39	{ R_3HAD140 [3-hydroxyacyl-[acyl-carrier-protein] dehydratase (n-C14:0)] } && { R_ACALD [acetaldehyde dehydrogenase (acetylating)] } && { R_APG3PAT120 [acyl-phosphate:glycerol-3-phosphate acyltransferase (C12:0)] } && { R_APG3PAT181 [acyl-phosphate:glycerol-3-phosphate acyltransferase (C18:1)] } && { R_CTECOAI6 [3-cis-2-trans-enoyl-CoA isomerase] } && { R_DADK [deoxyadenylate kinase] } && { R_DCT…	39	{ R_3HAD140 [3-hydroxyacyl-[acyl-carrier-protein] dehydratase (n-C14:0)] } && { R_ACALD [acetaldehyde dehydrogenase (acetylating)] } && { R_APG3PAT120 [acyl-phosphate:glycerol-3-phosphate acyltransferase (C12:0)] } && { R_APG3PAT181 [acyl-phosphate:glycerol-3-phosphate acyltransferase (C18:1)] } && { R_CTECOAI6 [3-cis-2-trans-enoyl-CoA isomerase] } && { R_DADK [deoxyadenylate kinase] } && { R_DCT…	10	{ R_ALLTAMH [allantoate amidohydrolase] || R_ALLTN [allantoinase] || R_XAND [xanthine dehydrogenase] } && { R_CYSDS [Cysteine Desulfhydrase] } && { R_DSERDHr [D-serine dehydrogenase] || R_LSERDHr [L-serine dehydrogenase] || R_SERD_D [D-serine deaminase] } && { R_ETHAAL [Ethanolamine ammonia-lyase] } && { R_FTHFD [formyltetrahydrofolate deformylase] } && { R_HCYSMT [homocysteine S-methyltransferas…
181	M_5aop_c	5-Amino-4-oxopentanoate	1.08063	1	26	{ R_ABTA [4-aminobutyrate transaminase] } && { R_ACKr [acetate kinase] || R_PTAr [phosphotransacetylase] } && { R_ALDD2x [aldehyde dehydrogenase (acetaldehyde, NAD)] } && { R_ALDD2y [aldehyde dehydrogenase (acetaldehyde, NADP)] } && { R_AST [Arginine succinyltransferase] || R_SADH [Succinylarginine dihydrolase] || R_SGDS [Succinylglutamate desuccinylase] || R_SGSAD [Succinylglutamic semialdehyde …	29	{ R_ACALD [acetaldehyde dehydrogenase (acetylating)] } && { R_ACGAMK [N-acetylglucosamine kinase] || R_ACM6PH [N-acetylmuramate 6-phosphate hydrolase] || R_AGDC [N-acetylglucosamine-6-phosphate deacetylase] || R_ANHMK [1,6-anhydrous-N-Acetylmuramate kinase] } && { R_ACKr [acetate kinase] || R_PTAr [phosphotransacetylase] } && { R_AST [Arginine succinyltransferase] || R_SADH [Succinylarginine dihy…	31	{ R_ACALD [acetaldehyde dehydrogenase (acetylating)] } && { R_ACGAMK [N-acetylglucosamine kinase] || R_ACM6PH [N-acetylmuramate 6-phosphate hydrolase] || R_AGDC [N-acetylglucosamine-6-phosphate deacetylase] || R_ANHMK [1,6-anhydrous-N-Acetylmuramate kinase] } && { R_ACKr [acetate kinase] || R_PTAr [phosphotransacetylase] } && { R_AST [Arginine succinyltransferase] || R_SADH [Succinylarginine dihy…	16	{ R_ABTA [4-aminobutyrate transaminase] } && { R_ACALD [acetaldehyde dehydrogenase (acetylating)] } && { R_ACGAMK [N-acetylglucosamine kinase] || R_ACM6PH [N-acetylmuramate 6-phosphate hydrolase] || R_AGDC [N-acetylglucosamine-6-phosphate deacetylase] || R_ANHMK [1,6-anhydrous-N-Acetylmuramate kinase] } && { R_ACKr [acetate kinase] || R_PTAr [phosphotransacetylase] } && { R_AKGDH [2-Oxogluterate …
182	M_5aprbu_c	5-Amino-6-(5'-phosphoribitylamino)uracil	0.546772	1	23	{ R_ADNK1 [adenosine kinase] } && { R_ADPT [adenine phosphoribosyltransferase] } && { R_ALDD2y [aldehyde dehydrogenase (acetaldehyde, NADP)] } && { R_AST [Arginine succinyltransferase] || R_SADH [Succinylarginine dihydrolase] || R_SGDS [Succinylglutamate desuccinylase] || R_SGSAD [Succinylglutamic semialdehyde dehydrogenase] || R_SOTA [Succinylornithine transaminase] } && { R_CBMKr [Carbamate kin…	23	{ R_ADNK1 [adenosine kinase] } && { R_ADPT [adenine phosphoribosyltransferase] } && { R_ALDD2y [aldehyde dehydrogenase (acetaldehyde, NADP)] } && { R_AST [Arginine succinyltransferase] || R_SADH [Succinylarginine dihydrolase] || R_SGDS [Succinylglutamate desuccinylase] || R_SGSAD [Succinylglutamic semialdehyde dehydrogenase] || R_SOTA [Succinylornithine transaminase] } && { R_CBMKr [Carbamate kin…	35	{ R_ACKr [acetate kinase] || R_PTAr [phosphotransacetylase] } && { R_AKGDH [2-Oxogluterate dehydrogenase] } && { R_ALCD2x [alcohol dehydrogenase (ethanol)] } && { R_ALDD2x [aldehyde dehydrogenase (acetaldehyde, NAD)] } && { R_ALDD2y [aldehyde dehydrogenase (acetaldehyde, NADP)] } && { R_AMPN [AMP nucleosidase] } && { R_CITL [Citrate lyase] } && { R_CYSDS [Cysteine Desulfhydrase] } && { R_DRPA [de…	12	{ R_ABTA [4-aminobutyrate transaminase] } && { R_AKGDH [2-Oxogluterate dehydrogenase] } && { R_ALDD2y [aldehyde dehydrogenase (acetaldehyde, NADP)] } && { R_ALLTAMH [allantoate amidohydrolase] || R_ALLTN [allantoinase] || R_XAND [xanthine dehydrogenase] } && { R_DRPA [deoxyribose-phosphate aldolase] || R_PPM2 [phosphopentomutase 2 (deoxyribose)] } && { R_FTHFD [formyltetrahydrofolate deformylase]…
183	M_5apru_c	5-Amino-6-(5'-phosphoribosylamino)uracil	0.573397	1	23	{ R_ABTA [4-aminobutyrate transaminase] } && { R_ALDD2y [aldehyde dehydrogenase (acetaldehyde, NADP)] } && { R_DADK [deoxyadenylate kinase] } && { R_DGK1 [deoxyguanylate kinase (dGMP:ATP)] } && { R_EDA [2-dehydro-3-deoxy-phosphogluconate aldolase] || R_EDD [6-phosphogluconate dehydratase] } && { R_GLYCL [Glycine Cleavage System] } && { R_HCYSMT [homocysteine S-methyltransferase] } && { R_HEX7 [he…	23	{ R_ABTA [4-aminobutyrate transaminase] } && { R_ALDD2y [aldehyde dehydrogenase (acetaldehyde, NADP)] } && { R_DADK [deoxyadenylate kinase] } && { R_DGK1 [deoxyguanylate kinase (dGMP:ATP)] } && { R_EDA [2-dehydro-3-deoxy-phosphogluconate aldolase] || R_EDD [6-phosphogluconate dehydratase] } && { R_GLYCL [Glycine Cleavage System] } && { R_HCYSMT [homocysteine S-methyltransferase] } && { R_HEX7 [he…	23	{ R_ABTA [4-aminobutyrate transaminase] } && { R_ALDD2y [aldehyde dehydrogenase (acetaldehyde, NADP)] } && { R_DADK [deoxyadenylate kinase] } && { R_DGK1 [deoxyguanylate kinase (dGMP:ATP)] } && { R_EDA [2-dehydro-3-deoxy-phosphogluconate aldolase] || R_EDD [6-phosphogluconate dehydratase] } && { R_GLYCL [Glycine Cleavage System] } && { R_HCYSMT [homocysteine S-methyltransferase] } && { R_HEX7 [he…	11	{ R_ALLTAMH [allantoate amidohydrolase] || R_ALLTN [allantoinase] || R_XAND [xanthine dehydrogenase] } && { R_CYSDS [Cysteine Desulfhydrase] } && { R_DSERDHr [D-serine dehydrogenase] || R_LSERDHr [L-serine dehydrogenase] || R_SERD_D [D-serine deaminase] } && { R_ENO [enolase] } && { R_ETHAAL [Ethanolamine ammonia-lyase] } && { R_GLYAT [glycine C-acetyltransferase] } && { R_GLYCL [Glycine Cleavage…
184	M_5caiz_c	5-phosphoribosyl-5-carboxyaminoimidazole	0.623576	1	22	{ R_ALDD2y [aldehyde dehydrogenase (acetaldehyde, NADP)] } && { R_CYTK2 [cytidylate kinase (dCMP)] } && { R_DUTPDP [dUTP diphosphatase] } && { R_G6PDH2r [glucose 6-phosphate dehydrogenase] || R_PGL [6-phosphogluconolactonase] } && { R_GLYAT [glycine C-acetyltransferase] } && { R_GLYCL [Glycine Cleavage System] } && { R_GUAD [guanine deaminase] } && { R_GUAPRT [guanine phosphoribosyltransferase] }…	23	{ R_ALDD2y [aldehyde dehydrogenase (acetaldehyde, NADP)] } && { R_CYTK2 [cytidylate kinase (dCMP)] } && { R_DUTPDP [dUTP diphosphatase] } && { R_G6PDH2r [glucose 6-phosphate dehydrogenase] || R_PGL [6-phosphogluconolactonase] } && { R_GLUDC [Glutamate Decarboxylase] } && { R_GLYAT [glycine C-acetyltransferase] } && { R_GLYCL [Glycine Cleavage System] } && { R_GUAD [guanine deaminase] } && { R_GUA…	23	{ R_ALDD2y [aldehyde dehydrogenase (acetaldehyde, NADP)] } && { R_CYTK2 [cytidylate kinase (dCMP)] } && { R_DUTPDP [dUTP diphosphatase] } && { R_G6PDH2r [glucose 6-phosphate dehydrogenase] || R_PGL [6-phosphogluconolactonase] } && { R_GLUDC [Glutamate Decarboxylase] } && { R_GLYAT [glycine C-acetyltransferase] } && { R_GLYCL [Glycine Cleavage System] } && { R_GUAD [guanine deaminase] } && { R_GUA…	15	{ R_ALDD2y [aldehyde dehydrogenase (acetaldehyde, NADP)] } && { R_DRPA [deoxyribose-phosphate aldolase] || R_PPM2 [phosphopentomutase 2 (deoxyribose)] } && { R_G6PDH2r [glucose 6-phosphate dehydrogenase] || R_PGL [6-phosphogluconolactonase] } && { R_GLUDC [Glutamate Decarboxylase] } && { R_GLYAT [glycine C-acetyltransferase] } && { R_GLYCL [Glycine Cleavage System] } && { R_HCYSMT [homocysteine S…
185	M_5dglcn_c	5-Dehydro-D-gluconate	1	1	17	{ R_ABTA [4-aminobutyrate transaminase] } && { R_ACGAMK [N-acetylglucosamine kinase] || R_ACM6PH [N-acetylmuramate 6-phosphate hydrolase] || R_AGDC [N-acetylglucosamine-6-phosphate deacetylase] || R_ANHMK [1,6-anhydrous-N-Acetylmuramate kinase] } && { R_ACKr [acetate kinase] || R_PTAr [phosphotransacetylase] } && { R_AKGDH [2-Oxogluterate dehydrogenase] } && { R_ALCD2x [alcohol dehydrogenase (eth…	17	{ R_ABTA [4-aminobutyrate transaminase] } && { R_ACGAMK [N-acetylglucosamine kinase] || R_ACM6PH [N-acetylmuramate 6-phosphate hydrolase] || R_AGDC [N-acetylglucosamine-6-phosphate deacetylase] || R_ANHMK [1,6-anhydrous-N-Acetylmuramate kinase] } && { R_ACKr [acetate kinase] || R_PTAr [phosphotransacetylase] } && { R_AKGDH [2-Oxogluterate dehydrogenase] } && { R_ALCD2x [alcohol dehydrogenase (eth…	17	{ R_ABTA [4-aminobutyrate transaminase] } && { R_ACGAMK [N-acetylglucosamine kinase] || R_ACM6PH [N-acetylmuramate 6-phosphate hydrolase] || R_AGDC [N-acetylglucosamine-6-phosphate deacetylase] || R_ANHMK [1,6-anhydrous-N-Acetylmuramate kinase] } && { R_ACKr [acetate kinase] || R_PTAr [phosphotransacetylase] } && { R_AKGDH [2-Oxogluterate dehydrogenase] } && { R_ALCD2x [alcohol dehydrogenase (eth…	6	{ R_EDA [2-dehydro-3-deoxy-phosphogluconate aldolase] || R_EDD [6-phosphogluconate dehydratase] } && { R_GAPD [glyceraldehyde-3-phosphate dehydrogenase] || R_PGK [phosphoglycerate kinase] } && { R_GND [phosphogluconate dehydrogenase] } && { R_MGSA [methylglyoxal synthase] } && { R_PGCD [phosphoglycerate dehydrogenase] || R_PSERT [phosphoserine transaminase] || R_PSP_L [phosphoserine phosphatase (…
1061	M_5dglcn_e	5-Dehydro-D-gluconate	1	1	5	{ R_G6PDH2r [glucose 6-phosphate dehydrogenase] || R_PGL [6-phosphogluconolactonase] } && { R_MGSA [methylglyoxal synthase] } && { R_PGCD [phosphoglycerate dehydrogenase] || R_PSERT [phosphoserine transaminase] || R_PSP_L [phosphoserine phosphatase (L-serine)] } && { R_PGM [phosphoglycerate mutase] } && { R_TALA [transaldolase] }	6	{ R_G6PDH2r [glucose 6-phosphate dehydrogenase] || R_PGL [6-phosphogluconolactonase] } && { R_HCYSMT [homocysteine S-methyltransferase] } && { R_MGSA [methylglyoxal synthase] } && { R_PGCD [phosphoglycerate dehydrogenase] || R_PSERT [phosphoserine transaminase] || R_PSP_L [phosphoserine phosphatase (L-serine)] } && { R_PGM [phosphoglycerate mutase] } && { R_TALA [transaldolase] }	6	{ R_G6PDH2r [glucose 6-phosphate dehydrogenase] || R_PGL [6-phosphogluconolactonase] } && { R_HCYSMT [homocysteine S-methyltransferase] } && { R_MGSA [methylglyoxal synthase] } && { R_PGCD [phosphoglycerate dehydrogenase] || R_PSERT [phosphoserine transaminase] || R_PSP_L [phosphoserine phosphatase (L-serine)] } && { R_PGM [phosphoglycerate mutase] } && { R_TALA [transaldolase] }	5	{ R_DRPA [deoxyribose-phosphate aldolase] || R_PPM2 [phosphopentomutase 2 (deoxyribose)] } && { R_G6PDH2r [glucose 6-phosphate dehydrogenase] || R_PGL [6-phosphogluconolactonase] } && { R_GAPD [glyceraldehyde-3-phosphate dehydrogenase] || R_PGK [phosphoglycerate kinase] } && { R_HCYSMT [homocysteine S-methyltransferase] } && { R_MGSA [methylglyoxal synthase] }
1434	M_5dglcn_p	5-Dehydro-D-gluconate	1	1	8	{ R_EDA [2-dehydro-3-deoxy-phosphogluconate aldolase] || R_EDD [6-phosphogluconate dehydratase] } && { R_FUM [fumarase] } && { R_GAPD [glyceraldehyde-3-phosphate dehydrogenase] || R_PGK [phosphoglycerate kinase] } && { R_GND [phosphogluconate dehydrogenase] } && { R_MGSA [methylglyoxal synthase] } && { R_MTHFC [methenyltetrahydrofolate cyclohydrolase] || R_MTHFD [methylenetetrahydrofolate dehydro…	8	{ R_EDA [2-dehydro-3-deoxy-phosphogluconate aldolase] || R_EDD [6-phosphogluconate dehydratase] } && { R_FUM [fumarase] } && { R_GAPD [glyceraldehyde-3-phosphate dehydrogenase] || R_PGK [phosphoglycerate kinase] } && { R_GND [phosphogluconate dehydrogenase] } && { R_MGSA [methylglyoxal synthase] } && { R_MTHFC [methenyltetrahydrofolate cyclohydrolase] || R_MTHFD [methylenetetrahydrofolate dehydro…	8	{ R_EDA [2-dehydro-3-deoxy-phosphogluconate aldolase] || R_EDD [6-phosphogluconate dehydratase] } && { R_FUM [fumarase] } && { R_GAPD [glyceraldehyde-3-phosphate dehydrogenase] || R_PGK [phosphoglycerate kinase] } && { R_GND [phosphogluconate dehydrogenase] } && { R_MGSA [methylglyoxal synthase] } && { R_MTHFC [methenyltetrahydrofolate cyclohydrolase] || R_MTHFD [methylenetetrahydrofolate dehydro…	5	{ R_DRPA [deoxyribose-phosphate aldolase] || R_PPM2 [phosphopentomutase 2 (deoxyribose)] } && { R_G6PDH2r [glucose 6-phosphate dehydrogenase] || R_PGL [6-phosphogluconolactonase] } && { R_GAPD [glyceraldehyde-3-phosphate dehydrogenase] || R_PGK [phosphoglycerate kinase] } && { R_HCYSMT [homocysteine S-methyltransferase] } && { R_MGSA [methylglyoxal synthase] }
187	M_5drib_c	5'-deoxyribose	6.62066e-05	1	45	{ R_ACKr [acetate kinase] || R_PTAr [phosphotransacetylase] } && { R_ALATA_D2 [D-alanine transaminase] } && { R_ALATA_L2 [alanine transaminase] } && { R_ALCD2x [alcohol dehydrogenase (ethanol)] } && { R_ALDD2x [aldehyde dehydrogenase (acetaldehyde, NAD)] } && { R_ALDD2y [aldehyde dehydrogenase (acetaldehyde, NADP)] } && { R_ASPT [L-aspartase] } && { R_AST [Arginine succinyltransferase] || R_SADH …	no cMCS found		no cMCS found		no cMCS found
188	M_5fthf_c	5-Formyltetrahydrofolate	0.257913	1	21	{ R_ADNK1 [adenosine kinase] } && { R_ADPT [adenine phosphoribosyltransferase] } && { R_AKGDH [2-Oxogluterate dehydrogenase] } && { R_ALDD2y [aldehyde dehydrogenase (acetaldehyde, NADP)] } && { R_ALLTAMH [allantoate amidohydrolase] || R_ALLTN [allantoinase] || R_XAND [xanthine dehydrogenase] } && { R_CYTK2 [cytidylate kinase (dCMP)] } && { R_DCTPD [dCTP deaminase] } && { R_FTHFD [formyltetrahydro…	21	{ R_ADNK1 [adenosine kinase] } && { R_ADPT [adenine phosphoribosyltransferase] } && { R_AKGDH [2-Oxogluterate dehydrogenase] } && { R_ALDD2y [aldehyde dehydrogenase (acetaldehyde, NADP)] } && { R_ALLTAMH [allantoate amidohydrolase] || R_ALLTN [allantoinase] || R_XAND [xanthine dehydrogenase] } && { R_CYTK2 [cytidylate kinase (dCMP)] } && { R_DCTPD [dCTP deaminase] } && { R_FTHFD [formyltetrahydro…	26	{ R_ALDD2y [aldehyde dehydrogenase (acetaldehyde, NADP)] } && { R_DADK [deoxyadenylate kinase] } && { R_DGK1 [deoxyguanylate kinase (dGMP:ATP)] } && { R_EDA [2-dehydro-3-deoxy-phosphogluconate aldolase] || R_EDD [6-phosphogluconate dehydratase] } && { R_GLYCL [Glycine Cleavage System] } && { R_GRXR [glutaredoxin reductase] } && { R_HCYSMT [homocysteine S-methyltransferase] } && { R_HEX7 [hexokina…	10	{ R_ALLTAMH [allantoate amidohydrolase] || R_ALLTN [allantoinase] || R_XAND [xanthine dehydrogenase] } && { R_CYSDS [Cysteine Desulfhydrase] } && { R_DSERDHr [D-serine dehydrogenase] || R_LSERDHr [L-serine dehydrogenase] || R_SERD_D [D-serine deaminase] } && { R_ENO [enolase] } && { R_ETHAAL [Ethanolamine ammonia-lyase] } && { R_FTHFD [formyltetrahydrofolate deformylase] } && { R_HCYSMT [homocyst…
190	M_5mthf_c	5-Methyltetrahydrofolate	0.248675	1	16	{ R_ALLTAMH [allantoate amidohydrolase] || R_ALLTN [allantoinase] || R_XAND [xanthine dehydrogenase] } && { R_CYSDS [Cysteine Desulfhydrase] } && { R_DSERDHr [D-serine dehydrogenase] || R_LSERDHr [L-serine dehydrogenase] || R_SERD_D [D-serine deaminase] } && { R_DURIPP [deoxyuridine phosphorylase] } && { R_ETHAAL [Ethanolamine ammonia-lyase] } && { R_FTHFD [formyltetrahydrofolate deformylase] } &…	16	{ R_ALLTAMH [allantoate amidohydrolase] || R_ALLTN [allantoinase] || R_XAND [xanthine dehydrogenase] } && { R_CYSDS [Cysteine Desulfhydrase] } && { R_DSERDHr [D-serine dehydrogenase] || R_LSERDHr [L-serine dehydrogenase] || R_SERD_D [D-serine deaminase] } && { R_DURIPP [deoxyuridine phosphorylase] } && { R_ETHAAL [Ethanolamine ammonia-lyase] } && { R_FTHFD [formyltetrahydrofolate deformylase] } &…	16	{ R_ALLTAMH [allantoate amidohydrolase] || R_ALLTN [allantoinase] || R_XAND [xanthine dehydrogenase] } && { R_CYSDS [Cysteine Desulfhydrase] } && { R_DSERDHr [D-serine dehydrogenase] || R_LSERDHr [L-serine dehydrogenase] || R_SERD_D [D-serine deaminase] } && { R_DURIPP [deoxyuridine phosphorylase] } && { R_ETHAAL [Ethanolamine ammonia-lyase] } && { R_FTHFD [formyltetrahydrofolate deformylase] } &…	10	{ R_ALLTAMH [allantoate amidohydrolase] || R_ALLTN [allantoinase] || R_XAND [xanthine dehydrogenase] } && { R_CYSDS [Cysteine Desulfhydrase] } && { R_DSERDHr [D-serine dehydrogenase] || R_LSERDHr [L-serine dehydrogenase] || R_SERD_D [D-serine deaminase] } && { R_ETHAAL [Ethanolamine ammonia-lyase] } && { R_FTHFD [formyltetrahydrofolate deformylase] } && { R_HCYSMT [homocysteine S-methyltransferas…
193	M_6hmhpt_c	6-hydroxymethyl_dihydropterin	0.680959	1	24	{ R_ACCOAL [acetate-CoA ligase (ADP-forming)] } && { R_ADNK1 [adenosine kinase] } && { R_ADPT [adenine phosphoribosyltransferase] } && { R_CBMKr [Carbamate kinase] } && { R_CYTK2 [cytidylate kinase (dCMP)] } && { R_EDA [2-dehydro-3-deoxy-phosphogluconate aldolase] || R_EDD [6-phosphogluconate dehydratase] } && { R_FLDR2 [flavodoxin reductase (NADPH)] } && { R_GMPR [GMP reductase] } && { R_GRXR [g…	24	{ R_ACCOAL [acetate-CoA ligase (ADP-forming)] } && { R_ADNK1 [adenosine kinase] } && { R_ADPT [adenine phosphoribosyltransferase] } && { R_CBMKr [Carbamate kinase] } && { R_CYTK2 [cytidylate kinase (dCMP)] } && { R_EDA [2-dehydro-3-deoxy-phosphogluconate aldolase] || R_EDD [6-phosphogluconate dehydratase] } && { R_FLDR2 [flavodoxin reductase (NADPH)] } && { R_GMPR [GMP reductase] } && { R_GRXR [g…	24	{ R_ACCOAL [acetate-CoA ligase (ADP-forming)] } && { R_ADNK1 [adenosine kinase] } && { R_ADPT [adenine phosphoribosyltransferase] } && { R_CBMKr [Carbamate kinase] } && { R_CYTK2 [cytidylate kinase (dCMP)] } && { R_EDA [2-dehydro-3-deoxy-phosphogluconate aldolase] || R_EDD [6-phosphogluconate dehydratase] } && { R_FLDR2 [flavodoxin reductase (NADPH)] } && { R_GMPR [GMP reductase] } && { R_GRXR [g…	12	{ R_ADPT [adenine phosphoribosyltransferase] } && { R_ALLTAMH [allantoate amidohydrolase] || R_ALLTN [allantoinase] || R_XAND [xanthine dehydrogenase] } && { R_DURIPP [deoxyuridine phosphorylase] } && { R_EDA [2-dehydro-3-deoxy-phosphogluconate aldolase] || R_EDD [6-phosphogluconate dehydratase] } && { R_GMPR [GMP reductase] } && { R_HEX7 [hexokinase (D-fructose:ATP)] } && { R_HXPRT [hypoxanthine…
194	M_6hmhptpp_c	6-hydroxymethyl-dihydropterin_pyrophosphate	0.640318	1	19	{ R_ABTA [4-aminobutyrate transaminase] } && { R_ADPT [adenine phosphoribosyltransferase] } && { R_AKGDH [2-Oxogluterate dehydrogenase] } && { R_ALDD2y [aldehyde dehydrogenase (acetaldehyde, NADP)] } && { R_ALLTAMH [allantoate amidohydrolase] || R_ALLTN [allantoinase] || R_XAND [xanthine dehydrogenase] } && { R_DURIPP [deoxyuridine phosphorylase] } && { R_ENO [enolase] } && { R_G6PDH2r [glucose 6…	24	{ R_AST [Arginine succinyltransferase] || R_SADH [Succinylarginine dihydrolase] || R_SGDS [Succinylglutamate desuccinylase] || R_SGSAD [Succinylglutamic semialdehyde dehydrogenase] || R_SOTA [Succinylornithine transaminase] } && { R_CBMKr [Carbamate kinase] } && { R_DADK [deoxyadenylate kinase] } && { R_DCTPD [dCTP deaminase] } && { R_DCYTD [deoxycytidine deaminase] || R_NTD3 [5'-nucleotidase (dC…	24	{ R_AST [Arginine succinyltransferase] || R_SADH [Succinylarginine dihydrolase] || R_SGDS [Succinylglutamate desuccinylase] || R_SGSAD [Succinylglutamic semialdehyde dehydrogenase] || R_SOTA [Succinylornithine transaminase] } && { R_CBMKr [Carbamate kinase] } && { R_DADK [deoxyadenylate kinase] } && { R_DCTPD [dCTP deaminase] } && { R_DCYTD [deoxycytidine deaminase] || R_NTD3 [5'-nucleotidase (dC…	11	{ R_ALLTAMH [allantoate amidohydrolase] || R_ALLTN [allantoinase] || R_XAND [xanthine dehydrogenase] } && { R_DURIPP [deoxyuridine phosphorylase] } && { R_G6PDH2r [glucose 6-phosphate dehydrogenase] || R_PGL [6-phosphogluconolactonase] } && { R_GAPD [glyceraldehyde-3-phosphate dehydrogenase] || R_PGK [phosphoglycerate kinase] } && { R_GMPR [GMP reductase] } && { R_HCYSMT [homocysteine S-methyltra…
195	M_6pgc_c	6-Phospho-D-gluconate	0.991158	1	8	{ R_ALDD2y [aldehyde dehydrogenase (acetaldehyde, NADP)] } && { R_EDA [2-dehydro-3-deoxy-phosphogluconate aldolase] || R_EDD [6-phosphogluconate dehydratase] } && { R_GND [phosphogluconate dehydrogenase] } && { R_MGSA [methylglyoxal synthase] } && { R_PPC [phosphoenolpyruvate carboxylase] } && { R_SUCDi [succinate dehydrogenase (irreversible)] } && { R_THD2pp [NAD(P) transhydrogenase (periplasm)]…	8	{ R_ALDD2y [aldehyde dehydrogenase (acetaldehyde, NADP)] } && { R_EDA [2-dehydro-3-deoxy-phosphogluconate aldolase] || R_EDD [6-phosphogluconate dehydratase] } && { R_GND [phosphogluconate dehydrogenase] } && { R_MGSA [methylglyoxal synthase] } && { R_PPC [phosphoenolpyruvate carboxylase] } && { R_SUCDi [succinate dehydrogenase (irreversible)] } && { R_THD2pp [NAD(P) transhydrogenase (periplasm)]…	17	{ R_ADPT [adenine phosphoribosyltransferase] } && { R_ALDD2y [aldehyde dehydrogenase (acetaldehyde, NADP)] } && { R_EDA [2-dehydro-3-deoxy-phosphogluconate aldolase] || R_EDD [6-phosphogluconate dehydratase] } && { R_FE3Ri [Fe(III) reduction] } && { R_FTHFD [formyltetrahydrofolate deformylase] } && { R_GLUDC [Glutamate Decarboxylase] } && { R_GND [phosphogluconate dehydrogenase] } && { R_MDH [mal…	10	{ R_ABTA [4-aminobutyrate transaminase] } && { R_ALDD2y [aldehyde dehydrogenase (acetaldehyde, NADP)] } && { R_EDA [2-dehydro-3-deoxy-phosphogluconate aldolase] || R_EDD [6-phosphogluconate dehydratase] } && { R_FBA [fructose-bisphosphate aldolase] } && { R_GAPD [glyceraldehyde-3-phosphate dehydrogenase] || R_PGK [phosphoglycerate kinase] } && { R_GND [phosphogluconate dehydrogenase] } && { R_HCY…
196	M_6pgl_c	6-phospho-D-glucono-1,5-lactone	1.00113	1	7	{ R_DRPA [deoxyribose-phosphate aldolase] || R_PPM2 [phosphopentomutase 2 (deoxyribose)] } && { R_EDA [2-dehydro-3-deoxy-phosphogluconate aldolase] || R_EDD [6-phosphogluconate dehydratase] } && { R_F6PA [fructose 6-phosphate aldolase] } && { R_FBA [fructose-bisphosphate aldolase] } && { R_FBA3 [Sedoheptulose 1,7-bisphosphate D-glyceraldehyde-3-phosphate-lyase] || R_PFK_3 [phosphofructokinase (s7…	7	{ R_DRPA [deoxyribose-phosphate aldolase] || R_PPM2 [phosphopentomutase 2 (deoxyribose)] } && { R_EDA [2-dehydro-3-deoxy-phosphogluconate aldolase] || R_EDD [6-phosphogluconate dehydratase] } && { R_F6PA [fructose 6-phosphate aldolase] } && { R_FBA [fructose-bisphosphate aldolase] } && { R_FBA3 [Sedoheptulose 1,7-bisphosphate D-glyceraldehyde-3-phosphate-lyase] || R_PFK_3 [phosphofructokinase (s7…	7	{ R_DRPA [deoxyribose-phosphate aldolase] || R_PPM2 [phosphopentomutase 2 (deoxyribose)] } && { R_EDA [2-dehydro-3-deoxy-phosphogluconate aldolase] || R_EDD [6-phosphogluconate dehydratase] } && { R_F6PA [fructose 6-phosphate aldolase] } && { R_FBA [fructose-bisphosphate aldolase] } && { R_FBA3 [Sedoheptulose 1,7-bisphosphate D-glyceraldehyde-3-phosphate-lyase] || R_PFK_3 [phosphofructokinase (s7…	6	{ R_DRPA [deoxyribose-phosphate aldolase] || R_PPM2 [phosphopentomutase 2 (deoxyribose)] } && { R_EDA [2-dehydro-3-deoxy-phosphogluconate aldolase] || R_EDD [6-phosphogluconate dehydratase] } && { R_HCYSMT [homocysteine S-methyltransferase] } && { R_MGSA [methylglyoxal synthase] } && { R_PGL [6-phosphogluconolactonase] } && { R_TPI [triose-phosphate isomerase] }
197	M_8aonn_c	8-Amino-7-oxononanoate	0.317041	1	22	{ R_ABUTD [Aminobutyraldehyde dehydrogenase] || R_PTRCTA [Putrescine Transaminase] } && { R_ACGAMK [N-acetylglucosamine kinase] || R_ACM6PH [N-acetylmuramate 6-phosphate hydrolase] || R_AGDC [N-acetylglucosamine-6-phosphate deacetylase] || R_ANHMK [1,6-anhydrous-N-Acetylmuramate kinase] } && { R_ACKr [acetate kinase] || R_PTAr [phosphotransacetylase] } && { R_AKGDH [2-Oxogluterate dehydrogenase] …	22	{ R_ABUTD [Aminobutyraldehyde dehydrogenase] || R_PTRCTA [Putrescine Transaminase] } && { R_ACGAMK [N-acetylglucosamine kinase] || R_ACM6PH [N-acetylmuramate 6-phosphate hydrolase] || R_AGDC [N-acetylglucosamine-6-phosphate deacetylase] || R_ANHMK [1,6-anhydrous-N-Acetylmuramate kinase] } && { R_ACKr [acetate kinase] || R_PTAr [phosphotransacetylase] } && { R_AKGDH [2-Oxogluterate dehydrogenase] …	25	{ R_ABTA [4-aminobutyrate transaminase] } && { R_ACKr [acetate kinase] || R_PTAr [phosphotransacetylase] } && { R_ALCD2x [alcohol dehydrogenase (ethanol)] } && { R_ALDD2x [aldehyde dehydrogenase (acetaldehyde, NAD)] } && { R_ALDD2y [aldehyde dehydrogenase (acetaldehyde, NADP)] } && { R_CBMKr [Carbamate kinase] } && { R_CBPS [carbamoyl-phosphate synthase (glutamine-hydrolysing)] } && { R_CITL [Cit…	17	{ R_ABTA [4-aminobutyrate transaminase] } && { R_ACALD [acetaldehyde dehydrogenase (acetylating)] } && { R_ACGAMK [N-acetylglucosamine kinase] || R_ACM6PH [N-acetylmuramate 6-phosphate hydrolase] || R_AGDC [N-acetylglucosamine-6-phosphate deacetylase] || R_ANHMK [1,6-anhydrous-N-Acetylmuramate kinase] } && { R_ACKr [acetate kinase] || R_PTAr [phosphotransacetylase] } && { R_AKGDH [2-Oxogluterate …
207	M_aacoa_c	Acetoacetyl-CoA	0.189175	1	35	{ R_ABUTD [Aminobutyraldehyde dehydrogenase] || R_PTRCTA [Putrescine Transaminase] } && { R_ACKr [acetate kinase] || R_PTAr [phosphotransacetylase] } && { R_ALCD2x [alcohol dehydrogenase (ethanol)] } && { R_ALDD2x [aldehyde dehydrogenase (acetaldehyde, NAD)] } && { R_ALDD2y [aldehyde dehydrogenase (acetaldehyde, NADP)] } && { R_AMPN [AMP nucleosidase] } && { R_AST [Arginine succinyltransferase] |…	35	{ R_ABUTD [Aminobutyraldehyde dehydrogenase] || R_PTRCTA [Putrescine Transaminase] } && { R_ACKr [acetate kinase] || R_PTAr [phosphotransacetylase] } && { R_ALCD2x [alcohol dehydrogenase (ethanol)] } && { R_ALDD2x [aldehyde dehydrogenase (acetaldehyde, NAD)] } && { R_ALDD2y [aldehyde dehydrogenase (acetaldehyde, NADP)] } && { R_AMPN [AMP nucleosidase] } && { R_AST [Arginine succinyltransferase] |…	35	{ R_ABUTD [Aminobutyraldehyde dehydrogenase] || R_PTRCTA [Putrescine Transaminase] } && { R_ACALD [acetaldehyde dehydrogenase (acetylating)] } && { R_ALCD2x [alcohol dehydrogenase (ethanol)] } && { R_ALDD2x [aldehyde dehydrogenase (acetaldehyde, NAD)] } && { R_ALDD2y [aldehyde dehydrogenase (acetaldehyde, NADP)] } && { R_AST [Arginine succinyltransferase] || R_SADH [Succinylarginine dihydrolase] …	27	{ R_ABTA [4-aminobutyrate transaminase] } && { R_ACALD [acetaldehyde dehydrogenase (acetylating)] } && { R_ALCD2x [alcohol dehydrogenase (ethanol)] } && { R_ALDD2x [aldehyde dehydrogenase (acetaldehyde, NAD)] } && { R_ALDD2y [aldehyde dehydrogenase (acetaldehyde, NADP)] } && { R_AST [Arginine succinyltransferase] || R_SADH [Succinylarginine dihydrolase] || R_SGDS [Succinylglutamate desuccinylase]…
208	M_aact_c	Aminoacetone	1.452	1	25	{ R_ABTA [4-aminobutyrate transaminase] } && { R_ACALD [acetaldehyde dehydrogenase (acetylating)] } && { R_ACKr [acetate kinase] || R_PTAr [phosphotransacetylase] } && { R_AKGDH [2-Oxogluterate dehydrogenase] } && { R_ASPT [L-aspartase] } && { R_ATHRDHr [L-allo-threonine dehydrogenase] || R_THRA2i [L-allo-Threonine Aldolase] } && { R_ATPS4rpp [ATP synthase (four protons for one ATP) (periplasm)] …	25	{ R_ABTA [4-aminobutyrate transaminase] } && { R_ACALD [acetaldehyde dehydrogenase (acetylating)] } && { R_ACKr [acetate kinase] || R_PTAr [phosphotransacetylase] } && { R_AKGDH [2-Oxogluterate dehydrogenase] } && { R_ASPT [L-aspartase] } && { R_ATHRDHr [L-allo-threonine dehydrogenase] || R_THRA2i [L-allo-Threonine Aldolase] } && { R_ATPS4rpp [ATP synthase (four protons for one ATP) (periplasm)] …	25	{ R_ABTA [4-aminobutyrate transaminase] } && { R_ACALD [acetaldehyde dehydrogenase (acetylating)] } && { R_ACKr [acetate kinase] || R_PTAr [phosphotransacetylase] } && { R_AKGDH [2-Oxogluterate dehydrogenase] } && { R_ASPT [L-aspartase] } && { R_ATHRDHr [L-allo-threonine dehydrogenase] || R_THRA2i [L-allo-Threonine Aldolase] } && { R_ATPS4rpp [ATP synthase (four protons for one ATP) (periplasm)] …	22	{ R_ABTA [4-aminobutyrate transaminase] } && { R_ACALD [acetaldehyde dehydrogenase (acetylating)] } && { R_ACKr [acetate kinase] || R_PTAr [phosphotransacetylase] } && { R_AKGDH [2-Oxogluterate dehydrogenase] } && { R_ATHRDHr [L-allo-threonine dehydrogenase] || R_THRA2i [L-allo-Threonine Aldolase] } && { R_ATPS4rpp [ATP synthase (four protons for one ATP) (periplasm)] } && { R_CITL [Citrate lyase…
1067	M_ac_e	Acetate	2.91779	1	12	{ R_AKGDH [2-Oxogluterate dehydrogenase] } && { R_CYTBO3_4pp [cytochrome oxidase bo3 (ubiquinol-8: 4 protons) (periplasm)] } && { R_F6PA [fructose 6-phosphate aldolase] } && { R_FBA [fructose-bisphosphate aldolase] } && { R_FBA3 [Sedoheptulose 1,7-bisphosphate D-glyceraldehyde-3-phosphate-lyase] || R_PFK_3 [phosphofructokinase (s7p)] } && { R_G6PDH2r [glucose 6-phosphate dehydrogenase] || R_PGL […	12	{ R_AKGDH [2-Oxogluterate dehydrogenase] } && { R_CYTBO3_4pp [cytochrome oxidase bo3 (ubiquinol-8: 4 protons) (periplasm)] } && { R_EDA [2-dehydro-3-deoxy-phosphogluconate aldolase] || R_EDD [6-phosphogluconate dehydratase] } && { R_ENO [enolase] } && { R_F6PA [fructose 6-phosphate aldolase] } && { R_FBA [fructose-bisphosphate aldolase] } && { R_FBA3 [Sedoheptulose 1,7-bisphosphate D-glyceraldehy…	12	{ R_AKGDH [2-Oxogluterate dehydrogenase] } && { R_CYTBO3_4pp [cytochrome oxidase bo3 (ubiquinol-8: 4 protons) (periplasm)] } && { R_EDA [2-dehydro-3-deoxy-phosphogluconate aldolase] || R_EDD [6-phosphogluconate dehydratase] } && { R_ENO [enolase] } && { R_F6PA [fructose 6-phosphate aldolase] } && { R_FBA [fructose-bisphosphate aldolase] } && { R_FBA3 [Sedoheptulose 1,7-bisphosphate D-glyceraldehy…	9	{ R_ABTA [4-aminobutyrate transaminase] } && { R_AKGDH [2-Oxogluterate dehydrogenase] } && { R_EDA [2-dehydro-3-deoxy-phosphogluconate aldolase] || R_EDD [6-phosphogluconate dehydratase] } && { R_ENO [enolase] } && { R_GND [phosphogluconate dehydrogenase] } && { R_ICL [Isocitrate lyase] } && { R_MGSA [methylglyoxal synthase] } && { R_MTHFC [methenyltetrahydrofolate cyclohydrolase] || R_MTHFD [met…
212	M_acald_c	Acetaldehyde	2.38473	1	19	{ R_ACKr [acetate kinase] || R_PTAr [phosphotransacetylase] } && { R_AKGDH [2-Oxogluterate dehydrogenase] } && { R_ALDD2x [aldehyde dehydrogenase (acetaldehyde, NAD)] } && { R_ALDD2y [aldehyde dehydrogenase (acetaldehyde, NADP)] } && { R_ATPS4rpp [ATP synthase (four protons for one ATP) (periplasm)] } && { R_CITL [Citrate lyase] } && { R_DRPA [deoxyribose-phosphate aldolase] || R_PPM2 [phosphopen…	19	{ R_ACKr [acetate kinase] || R_PTAr [phosphotransacetylase] } && { R_AKGDH [2-Oxogluterate dehydrogenase] } && { R_ALDD2x [aldehyde dehydrogenase (acetaldehyde, NAD)] } && { R_ALDD2y [aldehyde dehydrogenase (acetaldehyde, NADP)] } && { R_ATPS4rpp [ATP synthase (four protons for one ATP) (periplasm)] } && { R_CITL [Citrate lyase] } && { R_DRPA [deoxyribose-phosphate aldolase] || R_PPM2 [phosphopen…	22	{ R_ACGAMK [N-acetylglucosamine kinase] || R_ACM6PH [N-acetylmuramate 6-phosphate hydrolase] || R_AGDC [N-acetylglucosamine-6-phosphate deacetylase] || R_ANHMK [1,6-anhydrous-N-Acetylmuramate kinase] } && { R_ACKr [acetate kinase] || R_PTAr [phosphotransacetylase] } && { R_AKGDH [2-Oxogluterate dehydrogenase] } && { R_ALCD2x [alcohol dehydrogenase (ethanol)] } && { R_ALDD2x [aldehyde dehydrogenas…	15	{ R_ABTA [4-aminobutyrate transaminase] } && { R_ACKr [acetate kinase] || R_PTAr [phosphotransacetylase] } && { R_ALCD2x [alcohol dehydrogenase (ethanol)] } && { R_ALDD2x [aldehyde dehydrogenase (acetaldehyde, NAD)] } && { R_ALDD2y [aldehyde dehydrogenase (acetaldehyde, NADP)] } && { R_ATPS4rpp [ATP synthase (four protons for one ATP) (periplasm)] } && { R_CITL [Citrate lyase] } && { R_FACOAE60 […
1069	M_acald_e	Acetaldehyde	2.38473	1	10	{ R_ACALD [acetaldehyde dehydrogenase (acetylating)] } && { R_ALCD2x [alcohol dehydrogenase (ethanol)] } && { R_ALDD2x [aldehyde dehydrogenase (acetaldehyde, NAD)] } && { R_ALDD2y [aldehyde dehydrogenase (acetaldehyde, NADP)] } && { R_EDA [2-dehydro-3-deoxy-phosphogluconate aldolase] || R_EDD [6-phosphogluconate dehydratase] } && { R_F6PA [fructose 6-phosphate aldolase] } && { R_HCYSMT [homocyste…	10	{ R_ACALD [acetaldehyde dehydrogenase (acetylating)] } && { R_ALCD2x [alcohol dehydrogenase (ethanol)] } && { R_ALDD2x [aldehyde dehydrogenase (acetaldehyde, NAD)] } && { R_ALDD2y [aldehyde dehydrogenase (acetaldehyde, NADP)] } && { R_EDA [2-dehydro-3-deoxy-phosphogluconate aldolase] || R_EDD [6-phosphogluconate dehydratase] } && { R_F6PA [fructose 6-phosphate aldolase] } && { R_HCYSMT [homocyste…	38	{ R_ACKr [acetate kinase] || R_PTAr [phosphotransacetylase] } && { R_ALCD2x [alcohol dehydrogenase (ethanol)] } && { R_ALDD2x [aldehyde dehydrogenase (acetaldehyde, NAD)] } && { R_ALDD2y [aldehyde dehydrogenase (acetaldehyde, NADP)] } && { R_AST [Arginine succinyltransferase] || R_SADH [Succinylarginine dihydrolase] || R_SGDS [Succinylglutamate desuccinylase] || R_SGSAD [Succinylglutamic semialde…	8	{ R_ACALD [acetaldehyde dehydrogenase (acetylating)] } && { R_ALCD2x [alcohol dehydrogenase (ethanol)] } && { R_ALDD2x [aldehyde dehydrogenase (acetaldehyde, NAD)] } && { R_ALDD2y [aldehyde dehydrogenase (acetaldehyde, NADP)] } && { R_G6PDH2r [glucose 6-phosphate dehydrogenase] || R_PGL [6-phosphogluconolactonase] } && { R_GAPD [glyceraldehyde-3-phosphate dehydrogenase] || R_PGK [phosphoglycerate…
1442	M_acald_p	Acetaldehyde	2.38473	1	21	{ R_ABTA [4-aminobutyrate transaminase] } && { R_ACKr [acetate kinase] || R_PTAr [phosphotransacetylase] } && { R_ALCD2x [alcohol dehydrogenase (ethanol)] } && { R_ALDD2x [aldehyde dehydrogenase (acetaldehyde, NAD)] } && { R_ALDD2y [aldehyde dehydrogenase (acetaldehyde, NADP)] } && { R_AST [Arginine succinyltransferase] || R_SADH [Succinylarginine dihydrolase] || R_SGDS [Succinylglutamate desucci…	21	{ R_ABTA [4-aminobutyrate transaminase] } && { R_ACKr [acetate kinase] || R_PTAr [phosphotransacetylase] } && { R_ALCD2x [alcohol dehydrogenase (ethanol)] } && { R_ALDD2x [aldehyde dehydrogenase (acetaldehyde, NAD)] } && { R_ALDD2y [aldehyde dehydrogenase (acetaldehyde, NADP)] } && { R_AST [Arginine succinyltransferase] || R_SADH [Succinylarginine dihydrolase] || R_SGDS [Succinylglutamate desucci…	21	{ R_ABTA [4-aminobutyrate transaminase] } && { R_ACKr [acetate kinase] || R_PTAr [phosphotransacetylase] } && { R_ALCD2x [alcohol dehydrogenase (ethanol)] } && { R_ALDD2x [aldehyde dehydrogenase (acetaldehyde, NAD)] } && { R_ALDD2y [aldehyde dehydrogenase (acetaldehyde, NADP)] } && { R_AST [Arginine succinyltransferase] || R_SADH [Succinylarginine dihydrolase] || R_SGDS [Succinylglutamate desucci…	8	{ R_ACALD [acetaldehyde dehydrogenase (acetylating)] } && { R_ALCD2x [alcohol dehydrogenase (ethanol)] } && { R_ALDD2x [aldehyde dehydrogenase (acetaldehyde, NAD)] } && { R_ALDD2y [aldehyde dehydrogenase (acetaldehyde, NADP)] } && { R_G6PDH2r [glucose 6-phosphate dehydrogenase] || R_PGL [6-phosphogluconolactonase] } && { R_GAPD [glyceraldehyde-3-phosphate dehydrogenase] || R_PGK [phosphoglycerate…
213	M_acanth_c	N-Acetylanthranilate	0.583297	1	6	{ R_DRPA [deoxyribose-phosphate aldolase] || R_PPM2 [phosphopentomutase 2 (deoxyribose)] } && { R_EDA [2-dehydro-3-deoxy-phosphogluconate aldolase] || R_EDD [6-phosphogluconate dehydratase] } && { R_HEX7 [hexokinase (D-fructose:ATP)] } && { R_PGI [glucose-6-phosphate isomerase] } && { R_PPKr [polyphosphate kinase] } && { R_TKT2 [transketolase] }	7	{ R_DRPA [deoxyribose-phosphate aldolase] || R_PPM2 [phosphopentomutase 2 (deoxyribose)] } && { R_EDA [2-dehydro-3-deoxy-phosphogluconate aldolase] || R_EDD [6-phosphogluconate dehydratase] } && { R_HEX7 [hexokinase (D-fructose:ATP)] } && { R_PGI [glucose-6-phosphate isomerase] } && { R_PPKr [polyphosphate kinase] } && { R_PUNP1 [purine-nucleoside phosphorylase (Adenosine)] } && { R_TKT2 [transke…	8	{ R_DRPA [deoxyribose-phosphate aldolase] || R_PPM2 [phosphopentomutase 2 (deoxyribose)] } && { R_EDA [2-dehydro-3-deoxy-phosphogluconate aldolase] || R_EDD [6-phosphogluconate dehydratase] } && { R_F6PA [fructose 6-phosphate aldolase] } && { R_F6PP [D-fructose 6-phosphate phosphatase] } && { R_FBA [fructose-bisphosphate aldolase] } && { R_HCYSMT [homocysteine S-methyltransferase] } && { R_PGI [g…	6	{ R_DRPA [deoxyribose-phosphate aldolase] || R_PPM2 [phosphopentomutase 2 (deoxyribose)] } && { R_EDA [2-dehydro-3-deoxy-phosphogluconate aldolase] || R_EDD [6-phosphogluconate dehydratase] } && { R_HCYSMT [homocysteine S-methyltransferase] } && { R_PGI [glucose-6-phosphate isomerase] } && { R_TKT2 [transketolase] } && { R_XYLI2 [xylose isomerase] }
214	M_accoa_c	Acetyl-CoA	0.201431	1	28	{ R_ACKr [acetate kinase] || R_PTAr [phosphotransacetylase] } && { R_ADPT [adenine phosphoribosyltransferase] } && { R_ALAGLUE [L-alanyl-gamma-glutamate epimerase] || R_LADGMDH [L-alanyl-gamma-D-glutamyl-meso-diaminopimelate hydrolase] || R_LALGP [L-alanyl-gamma-L-glutamate peptidase] } && { R_ALCD2x [alcohol dehydrogenase (ethanol)] } && { R_ALDD2x [aldehyde dehydrogenase (acetaldehyde, NAD)] } …	28	{ R_ACKr [acetate kinase] || R_PTAr [phosphotransacetylase] } && { R_ADPT [adenine phosphoribosyltransferase] } && { R_ALAGLUE [L-alanyl-gamma-glutamate epimerase] || R_LADGMDH [L-alanyl-gamma-D-glutamyl-meso-diaminopimelate hydrolase] || R_LALGP [L-alanyl-gamma-L-glutamate peptidase] } && { R_ALCD2x [alcohol dehydrogenase (ethanol)] } && { R_ALDD2x [aldehyde dehydrogenase (acetaldehyde, NAD)] } …	29	{ R_ACKr [acetate kinase] || R_PTAr [phosphotransacetylase] } && { R_ADPT [adenine phosphoribosyltransferase] } && { R_ALAGLUE [L-alanyl-gamma-glutamate epimerase] || R_LADGMDH [L-alanyl-gamma-D-glutamyl-meso-diaminopimelate hydrolase] || R_LALGP [L-alanyl-gamma-L-glutamate peptidase] } && { R_ALCD2x [alcohol dehydrogenase (ethanol)] } && { R_ALDD2x [aldehyde dehydrogenase (acetaldehyde, NAD)] } …	no cMCS found
215	M_acetol_c	Acetol	1.57264	1	no cMCS found		no cMCS found		no cMCS found		no cMCS found
216	M_acg5p_c	N-Acetyl-L-glutamyl_5-phosphate	0.801989	1	18	{ R_ACKr [acetate kinase] || R_PTAr [phosphotransacetylase] } && { R_ALDD2x [aldehyde dehydrogenase (acetaldehyde, NAD)] } && { R_ALDD2y [aldehyde dehydrogenase (acetaldehyde, NADP)] } && { R_CBMKr [Carbamate kinase] } && { R_CBPS [carbamoyl-phosphate synthase (glutamine-hydrolysing)] } && { R_CITL [Citrate lyase] } && { R_HCYSMT [homocysteine S-methyltransferase] } && { R_HXCT [Acetyl-CoA:hexano…	18	{ R_ACKr [acetate kinase] || R_PTAr [phosphotransacetylase] } && { R_ALDD2x [aldehyde dehydrogenase (acetaldehyde, NAD)] } && { R_ALDD2y [aldehyde dehydrogenase (acetaldehyde, NADP)] } && { R_CBMKr [Carbamate kinase] } && { R_CBPS [carbamoyl-phosphate synthase (glutamine-hydrolysing)] } && { R_CITL [Citrate lyase] } && { R_HCYSMT [homocysteine S-methyltransferase] } && { R_HXCT [Acetyl-CoA:hexano…	35	{ R_ACKr [acetate kinase] || R_PTAr [phosphotransacetylase] } && { R_ADA [Adenosine deaminase] } && { R_ADNK1 [adenosine kinase] } && { R_ADPT [adenine phosphoribosyltransferase] } && { R_ALCD2x [alcohol dehydrogenase (ethanol)] } && { R_ALDD2x [aldehyde dehydrogenase (acetaldehyde, NAD)] } && { R_ALDD2y [aldehyde dehydrogenase (acetaldehyde, NADP)] } && { R_ASPT [L-aspartase] } && { R_AST [Argin…	16	{ R_ABTA [4-aminobutyrate transaminase] } && { R_ACKr [acetate kinase] || R_PTAr [phosphotransacetylase] } && { R_AKGDH [2-Oxogluterate dehydrogenase] } && { R_ALDD2x [aldehyde dehydrogenase (acetaldehyde, NAD)] } && { R_ALDD2y [aldehyde dehydrogenase (acetaldehyde, NADP)] } && { R_CITL [Citrate lyase] } && { R_ENO [enolase] } && { R_FACOAE60 [fatty-acid-CoA thioesterase (hexanoate)] } && { R_GND…
217	M_acg5sa_c	N-Acetyl-L-glutamate_5-semialdehyde	0.768042	1	23	{ R_ACALD [acetaldehyde dehydrogenase (acetylating)] } && { R_ACGAMK [N-acetylglucosamine kinase] || R_ACM6PH [N-acetylmuramate 6-phosphate hydrolase] || R_AGDC [N-acetylglucosamine-6-phosphate deacetylase] || R_ANHMK [1,6-anhydrous-N-Acetylmuramate kinase] } && { R_ACKr [acetate kinase] || R_PTAr [phosphotransacetylase] } && { R_ALLTAMH [allantoate amidohydrolase] || R_ALLTN [allantoinase] || R_…	23	{ R_ACALD [acetaldehyde dehydrogenase (acetylating)] } && { R_ACGAMK [N-acetylglucosamine kinase] || R_ACM6PH [N-acetylmuramate 6-phosphate hydrolase] || R_AGDC [N-acetylglucosamine-6-phosphate deacetylase] || R_ANHMK [1,6-anhydrous-N-Acetylmuramate kinase] } && { R_ACKr [acetate kinase] || R_PTAr [phosphotransacetylase] } && { R_ALLTAMH [allantoate amidohydrolase] || R_ALLTN [allantoinase] || R_…	27	{ R_ABTA [4-aminobutyrate transaminase] } && { R_ACALD [acetaldehyde dehydrogenase (acetylating)] } && { R_ACGAMK [N-acetylglucosamine kinase] || R_ACM6PH [N-acetylmuramate 6-phosphate hydrolase] || R_AGDC [N-acetylglucosamine-6-phosphate deacetylase] || R_ANHMK [1,6-anhydrous-N-Acetylmuramate kinase] } && { R_ACKr [acetate kinase] || R_PTAr [phosphotransacetylase] } && { R_AST [Arginine succinyl…	19	{ R_ABTA [4-aminobutyrate transaminase] } && { R_ACALD [acetaldehyde dehydrogenase (acetylating)] } && { R_ACGAMK [N-acetylglucosamine kinase] || R_ACM6PH [N-acetylmuramate 6-phosphate hydrolase] || R_AGDC [N-acetylglucosamine-6-phosphate deacetylase] || R_ANHMK [1,6-anhydrous-N-Acetylmuramate kinase] } && { R_ACKr [acetate kinase] || R_PTAr [phosphotransacetylase] } && { R_AST [Arginine succinyl…
218	M_acgam_c	N-Acetyl-D-glucosamine	0.572038	1	8	{ R_DHAPT [Dihydroxyacetone phosphotransferase] } && { R_DRPA [deoxyribose-phosphate aldolase] || R_PPM2 [phosphopentomutase 2 (deoxyribose)] } && { R_EDA [2-dehydro-3-deoxy-phosphogluconate aldolase] || R_EDD [6-phosphogluconate dehydratase] } && { R_FBA [fructose-bisphosphate aldolase] } && { R_HCYSMT [homocysteine S-methyltransferase] } && { R_HEX1 [hexokinase (D-glucose:ATP)] } && { R_PGI [gl…	8	{ R_DHAPT [Dihydroxyacetone phosphotransferase] } && { R_DRPA [deoxyribose-phosphate aldolase] || R_PPM2 [phosphopentomutase 2 (deoxyribose)] } && { R_EDA [2-dehydro-3-deoxy-phosphogluconate aldolase] || R_EDD [6-phosphogluconate dehydratase] } && { R_FBA [fructose-bisphosphate aldolase] } && { R_HCYSMT [homocysteine S-methyltransferase] } && { R_HEX1 [hexokinase (D-glucose:ATP)] } && { R_PGI [gl…	8	{ R_DHAPT [Dihydroxyacetone phosphotransferase] } && { R_DRPA [deoxyribose-phosphate aldolase] || R_PPM2 [phosphopentomutase 2 (deoxyribose)] } && { R_EDA [2-dehydro-3-deoxy-phosphogluconate aldolase] || R_EDD [6-phosphogluconate dehydratase] } && { R_FBA [fructose-bisphosphate aldolase] } && { R_HCYSMT [homocysteine S-methyltransferase] } && { R_HEX1 [hexokinase (D-glucose:ATP)] } && { R_PGI [gl…	7	{ R_DHAPT [Dihydroxyacetone phosphotransferase] } && { R_DRPA [deoxyribose-phosphate aldolase] || R_PPM2 [phosphopentomutase 2 (deoxyribose)] } && { R_EDA [2-dehydro-3-deoxy-phosphogluconate aldolase] || R_EDD [6-phosphogluconate dehydratase] } && { R_FBA [fructose-bisphosphate aldolase] } && { R_G6PDH2r [glucose 6-phosphate dehydrogenase] || R_PGL [6-phosphogluconolactonase] } && { R_HCYSMT [hom…
219	M_acgam1p_c	N-Acetyl-D-glucosamine_1-phosphate	0.687677	1	5	{ R_G6PDH2r [glucose 6-phosphate dehydrogenase] || R_PGL [6-phosphogluconolactonase] } && { R_GAPD [glyceraldehyde-3-phosphate dehydrogenase] || R_PGK [phosphoglycerate kinase] } && { R_HCYSMT [homocysteine S-methyltransferase] } && { R_MGSA [methylglyoxal synthase] } && { R_TKT2 [transketolase] }	5	{ R_G6PDH2r [glucose 6-phosphate dehydrogenase] || R_PGL [6-phosphogluconolactonase] } && { R_GAPD [glyceraldehyde-3-phosphate dehydrogenase] || R_PGK [phosphoglycerate kinase] } && { R_HCYSMT [homocysteine S-methyltransferase] } && { R_MGSA [methylglyoxal synthase] } && { R_TKT2 [transketolase] }	5	{ R_G6PDH2r [glucose 6-phosphate dehydrogenase] || R_PGL [6-phosphogluconolactonase] } && { R_GAPD [glyceraldehyde-3-phosphate dehydrogenase] || R_PGK [phosphoglycerate kinase] } && { R_HCYSMT [homocysteine S-methyltransferase] } && { R_MGSA [methylglyoxal synthase] } && { R_TKT2 [transketolase] }	5	{ R_G6PDH2r [glucose 6-phosphate dehydrogenase] || R_PGL [6-phosphogluconolactonase] } && { R_GAPD [glyceraldehyde-3-phosphate dehydrogenase] || R_PGK [phosphoglycerate kinase] } && { R_HCYSMT [homocysteine S-methyltransferase] } && { R_MGSA [methylglyoxal synthase] } && { R_TALA [transaldolase] }
220	M_acgam6p_c	N-Acetyl-D-glucosamine_6-phosphate	0.6262	1	6	{ R_GAPD [glyceraldehyde-3-phosphate dehydrogenase] || R_PGK [phosphoglycerate kinase] } && { R_HCYSMT [homocysteine S-methyltransferase] } && { R_MGSA [methylglyoxal synthase] } && { R_PGI [glucose-6-phosphate isomerase] } && { R_TKT1 [transketolase] } && { R_XYLI2 [xylose isomerase] }	6	{ R_GAPD [glyceraldehyde-3-phosphate dehydrogenase] || R_PGK [phosphoglycerate kinase] } && { R_HCYSMT [homocysteine S-methyltransferase] } && { R_MGSA [methylglyoxal synthase] } && { R_PGI [glucose-6-phosphate isomerase] } && { R_TKT1 [transketolase] } && { R_XYLI2 [xylose isomerase] }	6	{ R_GAPD [glyceraldehyde-3-phosphate dehydrogenase] || R_PGK [phosphoglycerate kinase] } && { R_HCYSMT [homocysteine S-methyltransferase] } && { R_MGSA [methylglyoxal synthase] } && { R_PGI [glucose-6-phosphate isomerase] } && { R_TKT1 [transketolase] } && { R_XYLI2 [xylose isomerase] }	5	{ R_G6PDH2r [glucose 6-phosphate dehydrogenase] || R_PGL [6-phosphogluconolactonase] } && { R_GAPD [glyceraldehyde-3-phosphate dehydrogenase] || R_PGK [phosphoglycerate kinase] } && { R_HCYSMT [homocysteine S-methyltransferase] } && { R_MGSA [methylglyoxal synthase] } && { R_TKT1 [transketolase] }
221	M_acglc-D_c	6-Acetyl-D-glucose	0.72303	1	6	{ R_G6PDH2r [glucose 6-phosphate dehydrogenase] || R_PGL [6-phosphogluconolactonase] } && { R_GAPD [glyceraldehyde-3-phosphate dehydrogenase] || R_PGK [phosphoglycerate kinase] } && { R_MGSA [methylglyoxal synthase] } && { R_PGCD [phosphoglycerate dehydrogenase] || R_PSERT [phosphoserine transaminase] || R_PSP_L [phosphoserine phosphatase (L-serine)] } && { R_RPE [ribulose 5-phosphate 3-epimerase…	19	{ R_ABTA [4-aminobutyrate transaminase] } && { R_ACALD [acetaldehyde dehydrogenase (acetylating)] } && { R_ACKr [acetate kinase] || R_PTAr [phosphotransacetylase] } && { R_AST [Arginine succinyltransferase] || R_SADH [Succinylarginine dihydrolase] || R_SGDS [Succinylglutamate desuccinylase] || R_SGSAD [Succinylglutamic semialdehyde dehydrogenase] || R_SOTA [Succinylornithine transaminase] } && { …	21	{ R_ABTA [4-aminobutyrate transaminase] } && { R_ACGAMK [N-acetylglucosamine kinase] || R_ACM6PH [N-acetylmuramate 6-phosphate hydrolase] || R_AGDC [N-acetylglucosamine-6-phosphate deacetylase] || R_ANHMK [1,6-anhydrous-N-Acetylmuramate kinase] } && { R_ACKr [acetate kinase] || R_PTAr [phosphotransacetylase] } && { R_ALCD2x [alcohol dehydrogenase (ethanol)] } && { R_ALDD2x [aldehyde dehydrogenase…	5	{ R_G6PDH2r [glucose 6-phosphate dehydrogenase] || R_PGL [6-phosphogluconolactonase] } && { R_GAPD [glyceraldehyde-3-phosphate dehydrogenase] || R_PGK [phosphoglycerate kinase] } && { R_HCYSMT [homocysteine S-methyltransferase] } && { R_MGSA [methylglyoxal synthase] } && { R_TKT1 [transketolase] }
222	M_acglu_c	N-Acetyl-L-glutamate	0.820113	1	19	{ R_ABTA [4-aminobutyrate transaminase] } && { R_ACALD [acetaldehyde dehydrogenase (acetylating)] } && { R_ACKr [acetate kinase] || R_PTAr [phosphotransacetylase] } && { R_AKGDH [2-Oxogluterate dehydrogenase] } && { R_ALDD2x [aldehyde dehydrogenase (acetaldehyde, NAD)] } && { R_ALDD2y [aldehyde dehydrogenase (acetaldehyde, NADP)] } && { R_CITL [Citrate lyase] } && { R_CYSDS [Cysteine Desulfhydras…	19	{ R_ABTA [4-aminobutyrate transaminase] } && { R_ACALD [acetaldehyde dehydrogenase (acetylating)] } && { R_ACKr [acetate kinase] || R_PTAr [phosphotransacetylase] } && { R_AKGDH [2-Oxogluterate dehydrogenase] } && { R_ALDD2x [aldehyde dehydrogenase (acetaldehyde, NAD)] } && { R_ALDD2y [aldehyde dehydrogenase (acetaldehyde, NADP)] } && { R_CITL [Citrate lyase] } && { R_CYSDS [Cysteine Desulfhydras…	20	{ R_ABTA [4-aminobutyrate transaminase] } && { R_ACALD [acetaldehyde dehydrogenase (acetylating)] } && { R_ACKr [acetate kinase] || R_PTAr [phosphotransacetylase] } && { R_AKGDH [2-Oxogluterate dehydrogenase] } && { R_ALDD2x [aldehyde dehydrogenase (acetaldehyde, NAD)] } && { R_ALDD2y [aldehyde dehydrogenase (acetaldehyde, NADP)] } && { R_CITL [Citrate lyase] } && { R_CYSDS [Cysteine Desulfhydras…	16	{ R_ABTA [4-aminobutyrate transaminase] } && { R_ACKr [acetate kinase] || R_PTAr [phosphotransacetylase] } && { R_AKGDH [2-Oxogluterate dehydrogenase] } && { R_ALDD2x [aldehyde dehydrogenase (acetaldehyde, NAD)] } && { R_ALDD2y [aldehyde dehydrogenase (acetaldehyde, NADP)] } && { R_CITL [Citrate lyase] } && { R_CYTBO3_4pp [cytochrome oxidase bo3 (ubiquinol-8: 4 protons) (periplasm)] } && { R_GND …
225	M_acmanap_c	N-Acetyl-D-mannosamine_6-phosphate	0.6262	1	6	{ R_F6PP [D-fructose 6-phosphate phosphatase] } && { R_GAPD [glyceraldehyde-3-phosphate dehydrogenase] || R_PGK [phosphoglycerate kinase] } && { R_HCYSMT [homocysteine S-methyltransferase] } && { R_MGSA [methylglyoxal synthase] } && { R_PGI [glucose-6-phosphate isomerase] } && { R_TKT1 [transketolase] }	6	{ R_F6PP [D-fructose 6-phosphate phosphatase] } && { R_GAPD [glyceraldehyde-3-phosphate dehydrogenase] || R_PGK [phosphoglycerate kinase] } && { R_HCYSMT [homocysteine S-methyltransferase] } && { R_MGSA [methylglyoxal synthase] } && { R_PGI [glucose-6-phosphate isomerase] } && { R_TKT1 [transketolase] }	6	{ R_F6PP [D-fructose 6-phosphate phosphatase] } && { R_GAPD [glyceraldehyde-3-phosphate dehydrogenase] || R_PGK [phosphoglycerate kinase] } && { R_HCYSMT [homocysteine S-methyltransferase] } && { R_MGSA [methylglyoxal synthase] } && { R_PGI [glucose-6-phosphate isomerase] } && { R_TKT1 [transketolase] }	5	{ R_G6PDH2r [glucose 6-phosphate dehydrogenase] || R_PGL [6-phosphogluconolactonase] } && { R_GAPD [glyceraldehyde-3-phosphate dehydrogenase] || R_PGK [phosphoglycerate kinase] } && { R_HCYSMT [homocysteine S-methyltransferase] } && { R_MGSA [methylglyoxal synthase] } && { R_TKT1 [transketolase] }
226	M_acmum6p_c	N-acetylmuramate_6-phosphate	0.440913	1	9	{ R_DHAPT [Dihydroxyacetone phosphotransferase] } && { R_DRPA [deoxyribose-phosphate aldolase] || R_PPM2 [phosphopentomutase 2 (deoxyribose)] } && { R_EDA [2-dehydro-3-deoxy-phosphogluconate aldolase] || R_EDD [6-phosphogluconate dehydratase] } && { R_FUM [fumarase] } && { R_G6PDH2r [glucose 6-phosphate dehydrogenase] || R_PGL [6-phosphogluconolactonase] } && { R_GLYAT [glycine C-acetyltransferas…	10	{ R_ADNK1 [adenosine kinase] } && { R_ADPT [adenine phosphoribosyltransferase] } && { R_DHAPT [Dihydroxyacetone phosphotransferase] } && { R_DRPA [deoxyribose-phosphate aldolase] || R_PPM2 [phosphopentomutase 2 (deoxyribose)] } && { R_EDA [2-dehydro-3-deoxy-phosphogluconate aldolase] || R_EDD [6-phosphogluconate dehydratase] } && { R_FUM [fumarase] } && { R_PFK [phosphofructokinase] } && { R_PGI …	10	{ R_ADNK1 [adenosine kinase] } && { R_ADPT [adenine phosphoribosyltransferase] } && { R_DHAPT [Dihydroxyacetone phosphotransferase] } && { R_DRPA [deoxyribose-phosphate aldolase] || R_PPM2 [phosphopentomutase 2 (deoxyribose)] } && { R_EDA [2-dehydro-3-deoxy-phosphogluconate aldolase] || R_EDD [6-phosphogluconate dehydratase] } && { R_FUM [fumarase] } && { R_PFK [phosphofructokinase] } && { R_PGI …	7	{ R_DHAPT [Dihydroxyacetone phosphotransferase] } && { R_DRPA [deoxyribose-phosphate aldolase] || R_PPM2 [phosphopentomutase 2 (deoxyribose)] } && { R_EDA [2-dehydro-3-deoxy-phosphogluconate aldolase] || R_EDD [6-phosphogluconate dehydratase] } && { R_G6PDH2r [glucose 6-phosphate dehydrogenase] || R_PGL [6-phosphogluconolactonase] } && { R_HCYSMT [homocysteine S-methyltransferase] } && { R_PFK [p…
1077	M_acolipa_e	4-Amino-4-deoxy-L-arabinose_modified_core_oligosaccharide_lipid_A	0.0273592	1	25	{ R_ABTA [4-aminobutyrate transaminase] } && { R_ACALD [acetaldehyde dehydrogenase (acetylating)] } && { R_ACGAMK [N-acetylglucosamine kinase] || R_ACM6PH [N-acetylmuramate 6-phosphate hydrolase] || R_AGDC [N-acetylglucosamine-6-phosphate deacetylase] || R_ANHMK [1,6-anhydrous-N-Acetylmuramate kinase] } && { R_ACKr [acetate kinase] || R_PTAr [phosphotransacetylase] } && { R_AST [Arginine succinyl…	25	{ R_ABTA [4-aminobutyrate transaminase] } && { R_ACALD [acetaldehyde dehydrogenase (acetylating)] } && { R_ACGAMK [N-acetylglucosamine kinase] || R_ACM6PH [N-acetylmuramate 6-phosphate hydrolase] || R_AGDC [N-acetylglucosamine-6-phosphate deacetylase] || R_ANHMK [1,6-anhydrous-N-Acetylmuramate kinase] } && { R_ACKr [acetate kinase] || R_PTAr [phosphotransacetylase] } && { R_AST [Arginine succinyl…	28	{ R_ABTA [4-aminobutyrate transaminase] } && { R_ACALD [acetaldehyde dehydrogenase (acetylating)] } && { R_ACGAMK [N-acetylglucosamine kinase] || R_ACM6PH [N-acetylmuramate 6-phosphate hydrolase] || R_AGDC [N-acetylglucosamine-6-phosphate deacetylase] || R_ANHMK [1,6-anhydrous-N-Acetylmuramate kinase] } && { R_ACKr [acetate kinase] || R_PTAr [phosphotransacetylase] } && { R_AST [Arginine succinyl…	15	{ R_ABTA [4-aminobutyrate transaminase] } && { R_ACALD [acetaldehyde dehydrogenase (acetylating)] } && { R_ACGAMK [N-acetylglucosamine kinase] || R_ACM6PH [N-acetylmuramate 6-phosphate hydrolase] || R_AGDC [N-acetylglucosamine-6-phosphate deacetylase] || R_ANHMK [1,6-anhydrous-N-Acetylmuramate kinase] } && { R_ACKr [acetate kinase] || R_PTAr [phosphotransacetylase] } && { R_AKGDH [2-Oxogluterate …
1450	M_acolipa_p	4-Amino-4-deoxy-L-arabinose_modified_core_oligosaccharide_lipid_A	0.027382	1	30	{ R_CDAPPA140 [CDP-Diacylglycerol pyrophostatase (n-C14:0)] } && { R_CDAPPA160 [CDP-Diacylglycerol pyrophostatase (n-C16:0)] } && { R_CDAPPA161 [CDP-Diacylglycerol pyrophostatase (n-C16:1)] } && { R_CDAPPA180 [CDP-Diacylglycerol pyrophostatase (n-C18:0)] } && { R_DASYN120 [CDP-diacylglycerol synthetase (n-C12:0)] } && { R_DASYN141 [CDP-diacylglycerol synthetase (n-C14:1)] } && { R_DASYN181 [CDP-d…	30	{ R_CDAPPA140 [CDP-Diacylglycerol pyrophostatase (n-C14:0)] } && { R_CDAPPA160 [CDP-Diacylglycerol pyrophostatase (n-C16:0)] } && { R_CDAPPA161 [CDP-Diacylglycerol pyrophostatase (n-C16:1)] } && { R_CDAPPA180 [CDP-Diacylglycerol pyrophostatase (n-C18:0)] } && { R_DASYN120 [CDP-diacylglycerol synthetase (n-C12:0)] } && { R_DASYN141 [CDP-diacylglycerol synthetase (n-C14:1)] } && { R_DASYN181 [CDP-d…	30	{ R_CDAPPA140 [CDP-Diacylglycerol pyrophostatase (n-C14:0)] } && { R_CDAPPA160 [CDP-Diacylglycerol pyrophostatase (n-C16:0)] } && { R_CDAPPA161 [CDP-Diacylglycerol pyrophostatase (n-C16:1)] } && { R_CDAPPA180 [CDP-Diacylglycerol pyrophostatase (n-C18:0)] } && { R_DASYN120 [CDP-diacylglycerol synthetase (n-C12:0)] } && { R_DASYN141 [CDP-diacylglycerol synthetase (n-C14:1)] } && { R_DASYN181 [CDP-d…	24	{ R_CDAPPA140 [CDP-Diacylglycerol pyrophostatase (n-C14:0)] } && { R_CDAPPA160 [CDP-Diacylglycerol pyrophostatase (n-C16:0)] } && { R_CDAPPA161 [CDP-Diacylglycerol pyrophostatase (n-C16:1)] } && { R_CDAPPA180 [CDP-Diacylglycerol pyrophostatase (n-C18:0)] } && { R_CDAPPA181 [CDP-Diacylglycerol pyrophostatase (n-C18:1)] } && { R_DASYN120 [CDP-diacylglycerol synthetase (n-C12:0)] } && { R_DASYN141 […
228	M_acon-C_c	cis-Aconitate	1.17777	1	25	{ R_ABTA [4-aminobutyrate transaminase] } && { R_ACALD [acetaldehyde dehydrogenase (acetylating)] } && { R_ACGAMK [N-acetylglucosamine kinase] || R_ACM6PH [N-acetylmuramate 6-phosphate hydrolase] || R_AGDC [N-acetylglucosamine-6-phosphate deacetylase] || R_ANHMK [1,6-anhydrous-N-Acetylmuramate kinase] } && { R_ACKr [acetate kinase] || R_PTAr [phosphotransacetylase] } && { R_AKGDH [2-Oxogluterate …	25	{ R_ABTA [4-aminobutyrate transaminase] } && { R_ACALD [acetaldehyde dehydrogenase (acetylating)] } && { R_ACGAMK [N-acetylglucosamine kinase] || R_ACM6PH [N-acetylmuramate 6-phosphate hydrolase] || R_AGDC [N-acetylglucosamine-6-phosphate deacetylase] || R_ANHMK [1,6-anhydrous-N-Acetylmuramate kinase] } && { R_ACKr [acetate kinase] || R_PTAr [phosphotransacetylase] } && { R_AKGDH [2-Oxogluterate …	25	{ R_ABTA [4-aminobutyrate transaminase] } && { R_ACALD [acetaldehyde dehydrogenase (acetylating)] } && { R_ACGAMK [N-acetylglucosamine kinase] || R_ACM6PH [N-acetylmuramate 6-phosphate hydrolase] || R_AGDC [N-acetylglucosamine-6-phosphate deacetylase] || R_ANHMK [1,6-anhydrous-N-Acetylmuramate kinase] } && { R_ACKr [acetate kinase] || R_PTAr [phosphotransacetylase] } && { R_AKGDH [2-Oxogluterate …	15	{ R_ABTA [4-aminobutyrate transaminase] } && { R_ACALD [acetaldehyde dehydrogenase (acetylating)] } && { R_ACKr [acetate kinase] || R_PTAr [phosphotransacetylase] } && { R_AKGDH [2-Oxogluterate dehydrogenase] } && { R_ATPS4rpp [ATP synthase (four protons for one ATP) (periplasm)] } && { R_CITL [Citrate lyase] } && { R_FUM [fumarase] } && { R_GLUDy [glutamate dehydrogenase (NADP)] } && { R_GLYAT […
229	M_acon-T_c	trans-Aconitate	1.17777	1	11	{ R_ABTA [4-aminobutyrate transaminase] } && { R_ACALD [acetaldehyde dehydrogenase (acetylating)] } && { R_ACKr [acetate kinase] || R_PTAr [phosphotransacetylase] } && { R_ATPS4rpp [ATP synthase (four protons for one ATP) (periplasm)] } && { R_CITL [Citrate lyase] } && { R_GLYAT [glycine C-acetyltransferase] } && { R_HXCT [Acetyl-CoA:hexanoate-CoA transferase] } && { R_ICL [Isocitrate lyase] } &&…	15	{ R_ABTA [4-aminobutyrate transaminase] } && { R_ACALD [acetaldehyde dehydrogenase (acetylating)] } && { R_ACKr [acetate kinase] || R_PTAr [phosphotransacetylase] } && { R_AKGDH [2-Oxogluterate dehydrogenase] } && { R_ATPS4rpp [ATP synthase (four protons for one ATP) (periplasm)] } && { R_CITL [Citrate lyase] } && { R_GLUDy [glutamate dehydrogenase (NADP)] } && { R_GLYAT [glycine C-acetyltransfer…	26	{ R_ABTA [4-aminobutyrate transaminase] } && { R_ACGAMK [N-acetylglucosamine kinase] || R_ACM6PH [N-acetylmuramate 6-phosphate hydrolase] || R_AGDC [N-acetylglucosamine-6-phosphate deacetylase] || R_ANHMK [1,6-anhydrous-N-Acetylmuramate kinase] } && { R_ACKr [acetate kinase] || R_PTAr [phosphotransacetylase] } && { R_ADNK1 [adenosine kinase] } && { R_ADPT [adenine phosphoribosyltransferase] } && …	15	{ R_ABTA [4-aminobutyrate transaminase] } && { R_ACALD [acetaldehyde dehydrogenase (acetylating)] } && { R_ACKr [acetate kinase] || R_PTAr [phosphotransacetylase] } && { R_AKGDH [2-Oxogluterate dehydrogenase] } && { R_ATPS4rpp [ATP synthase (four protons for one ATP) (periplasm)] } && { R_CITL [Citrate lyase] } && { R_FACOAE60 [fatty-acid-CoA thioesterase (hexanoate)] } && { R_GLYAT [glycine C-ac…
230	M_aconm_c	E-3-carboxy-2-pentenedioate_6-methyl_ester	0.49735	1	19	{ R_ABTA [4-aminobutyrate transaminase] } && { R_ACALD [acetaldehyde dehydrogenase (acetylating)] } && { R_DURIPP [deoxyuridine phosphorylase] } && { R_EDA [2-dehydro-3-deoxy-phosphogluconate aldolase] || R_EDD [6-phosphogluconate dehydratase] } && { R_ETHAAL [Ethanolamine ammonia-lyase] } && { R_FTHFD [formyltetrahydrofolate deformylase] } && { R_GARFT [phosphoribosylglycinamide formyltransferas…	19	{ R_ABTA [4-aminobutyrate transaminase] } && { R_ACALD [acetaldehyde dehydrogenase (acetylating)] } && { R_DURIPP [deoxyuridine phosphorylase] } && { R_EDA [2-dehydro-3-deoxy-phosphogluconate aldolase] || R_EDD [6-phosphogluconate dehydratase] } && { R_ETHAAL [Ethanolamine ammonia-lyase] } && { R_FTHFD [formyltetrahydrofolate deformylase] } && { R_GARFT [phosphoribosylglycinamide formyltransferas…	19	{ R_ABTA [4-aminobutyrate transaminase] } && { R_ACALD [acetaldehyde dehydrogenase (acetylating)] } && { R_DURIPP [deoxyuridine phosphorylase] } && { R_EDA [2-dehydro-3-deoxy-phosphogluconate aldolase] || R_EDD [6-phosphogluconate dehydratase] } && { R_ETHAAL [Ethanolamine ammonia-lyase] } && { R_FTHFD [formyltetrahydrofolate deformylase] } && { R_GARFT [phosphoribosylglycinamide formyltransferas…	12	{ R_ABTA [4-aminobutyrate transaminase] } && { R_AKGDH [2-Oxogluterate dehydrogenase] } && { R_ALDD2y [aldehyde dehydrogenase (acetaldehyde, NADP)] } && { R_DRPA [deoxyribose-phosphate aldolase] || R_PPM2 [phosphopentomutase 2 (deoxyribose)] } && { R_EDA [2-dehydro-3-deoxy-phosphogluconate aldolase] || R_EDD [6-phosphogluconate dehydratase] } && { R_HCYSMT [homocysteine S-methyltransferase] } && …
231	M_acorn_c	N2-Acetyl-L-ornithine	0.732043	1	21	{ R_ACGAMK [N-acetylglucosamine kinase] || R_ACM6PH [N-acetylmuramate 6-phosphate hydrolase] || R_AGDC [N-acetylglucosamine-6-phosphate deacetylase] || R_ANHMK [1,6-anhydrous-N-Acetylmuramate kinase] } && { R_ACKr [acetate kinase] || R_PTAr [phosphotransacetylase] } && { R_ALCD2x [alcohol dehydrogenase (ethanol)] } && { R_ALDD2x [aldehyde dehydrogenase (acetaldehyde, NAD)] } && { R_ALDD2y [aldehy…	21	{ R_ACGAMK [N-acetylglucosamine kinase] || R_ACM6PH [N-acetylmuramate 6-phosphate hydrolase] || R_AGDC [N-acetylglucosamine-6-phosphate deacetylase] || R_ANHMK [1,6-anhydrous-N-Acetylmuramate kinase] } && { R_ACKr [acetate kinase] || R_PTAr [phosphotransacetylase] } && { R_ALCD2x [alcohol dehydrogenase (ethanol)] } && { R_ALDD2x [aldehyde dehydrogenase (acetaldehyde, NAD)] } && { R_ALDD2y [aldehy…	21	{ R_ABTA [4-aminobutyrate transaminase] } && { R_ACGAMK [N-acetylglucosamine kinase] || R_ACM6PH [N-acetylmuramate 6-phosphate hydrolase] || R_AGDC [N-acetylglucosamine-6-phosphate deacetylase] || R_ANHMK [1,6-anhydrous-N-Acetylmuramate kinase] } && { R_ACKr [acetate kinase] || R_PTAr [phosphotransacetylase] } && { R_ALCD2x [alcohol dehydrogenase (ethanol)] } && { R_ALDD2x [aldehyde dehydrogenase…	16	{ R_ABTA [4-aminobutyrate transaminase] } && { R_ACGAMK [N-acetylglucosamine kinase] || R_ACM6PH [N-acetylmuramate 6-phosphate hydrolase] || R_AGDC [N-acetylglucosamine-6-phosphate deacetylase] || R_ANHMK [1,6-anhydrous-N-Acetylmuramate kinase] } && { R_ACKr [acetate kinase] || R_PTAr [phosphotransacetylase] } && { R_AKGDH [2-Oxogluterate dehydrogenase] } && { R_ALCD2x [alcohol dehydrogenase (eth…
232	M_acser_c	O-Acetyl-L-serine	1.19776	1	10	{ R_ADNK1 [adenosine kinase] } && { R_ADPT [adenine phosphoribosyltransferase] } && { R_CYSDS [Cysteine Desulfhydrase] } && { R_DSERDHr [D-serine dehydrogenase] || R_LSERDHr [L-serine dehydrogenase] || R_SERD_D [D-serine deaminase] } && { R_ETHAAL [Ethanolamine ammonia-lyase] } && { R_MTHFC [methenyltetrahydrofolate cyclohydrolase] || R_MTHFD [methylenetetrahydrofolate dehydrogenase (NADP)] } && …	20	{ R_ACKr [acetate kinase] || R_PTAr [phosphotransacetylase] } && { R_ALCD2x [alcohol dehydrogenase (ethanol)] } && { R_ALDD2x [aldehyde dehydrogenase (acetaldehyde, NAD)] } && { R_ALDD2y [aldehyde dehydrogenase (acetaldehyde, NADP)] } && { R_ATPS4rpp [ATP synthase (four protons for one ATP) (periplasm)] } && { R_CITL [Citrate lyase] } && { R_FACOAE60 [fatty-acid-CoA thioesterase (hexanoate)] } &&…	20	{ R_ACKr [acetate kinase] || R_PTAr [phosphotransacetylase] } && { R_ALCD2x [alcohol dehydrogenase (ethanol)] } && { R_ALDD2x [aldehyde dehydrogenase (acetaldehyde, NAD)] } && { R_ALDD2y [aldehyde dehydrogenase (acetaldehyde, NADP)] } && { R_ATPS4rpp [ATP synthase (four protons for one ATP) (periplasm)] } && { R_CITL [Citrate lyase] } && { R_FACOAE60 [fatty-acid-CoA thioesterase (hexanoate)] } &&…	9	{ R_CYSDS [Cysteine Desulfhydrase] } && { R_DSERDHr [D-serine dehydrogenase] || R_LSERDHr [L-serine dehydrogenase] || R_SERD_D [D-serine deaminase] } && { R_ENO [enolase] } && { R_ETHAAL [Ethanolamine ammonia-lyase] } && { R_HCYSMT [homocysteine S-methyltransferase] } && { R_MTHFC [methenyltetrahydrofolate cyclohydrolase] || R_MTHFD [methylenetetrahydrofolate dehydrogenase (NADP)] } && { R_SERD_L…
1078	M_acser_e	O-Acetyl-L-serine	1.19776	1	10	{ R_CYSDS [Cysteine Desulfhydrase] } && { R_DSERDHr [D-serine dehydrogenase] || R_LSERDHr [L-serine dehydrogenase] || R_SERD_D [D-serine deaminase] } && { R_GPDDA2 [Glycerophosphodiester phosphodiesterase (Glycerophosphoethanolamine)] } && { R_GPDDA2pp [Glycerophosphodiester phosphodiesterase (Glycerophosphoethanolamine)] } && { R_HCYSMT [homocysteine S-methyltransferase] } && { R_MTHFC [methenyl…	10	{ R_CYSDS [Cysteine Desulfhydrase] } && { R_DSERDHr [D-serine dehydrogenase] || R_LSERDHr [L-serine dehydrogenase] || R_SERD_D [D-serine deaminase] } && { R_GPDDA2 [Glycerophosphodiester phosphodiesterase (Glycerophosphoethanolamine)] } && { R_GPDDA2pp [Glycerophosphodiester phosphodiesterase (Glycerophosphoethanolamine)] } && { R_HCYSMT [homocysteine S-methyltransferase] } && { R_MTHFC [methenyl…	10	{ R_CYSDS [Cysteine Desulfhydrase] } && { R_DSERDHr [D-serine dehydrogenase] || R_LSERDHr [L-serine dehydrogenase] || R_SERD_D [D-serine deaminase] } && { R_GPDDA2 [Glycerophosphodiester phosphodiesterase (Glycerophosphoethanolamine)] } && { R_GPDDA2pp [Glycerophosphodiester phosphodiesterase (Glycerophosphoethanolamine)] } && { R_HCYSMT [homocysteine S-methyltransferase] } && { R_MTHFC [methenyl…	9	{ R_CYSDS [Cysteine Desulfhydrase] } && { R_DSERDHr [D-serine dehydrogenase] || R_LSERDHr [L-serine dehydrogenase] || R_SERD_D [D-serine deaminase] } && { R_ETHAAL [Ethanolamine ammonia-lyase] } && { R_HCYSMT [homocysteine S-methyltransferase] } && { R_MTHFC [methenyltetrahydrofolate cyclohydrolase] || R_MTHFD [methylenetetrahydrofolate dehydrogenase (NADP)] } && { R_PGM [phosphoglycerate mutase]…
1451	M_acser_p	O-Acetyl-L-serine	1.19776	1	9	{ R_CYSDS [Cysteine Desulfhydrase] } && { R_DSERDHr [D-serine dehydrogenase] || R_LSERDHr [L-serine dehydrogenase] || R_SERD_D [D-serine deaminase] } && { R_ENO [enolase] } && { R_ETHAAL [Ethanolamine ammonia-lyase] } && { R_HCYSMT [homocysteine S-methyltransferase] } && { R_MTHFC [methenyltetrahydrofolate cyclohydrolase] || R_MTHFD [methylenetetrahydrofolate dehydrogenase (NADP)] } && { R_SERD_L…	9	{ R_CYSDS [Cysteine Desulfhydrase] } && { R_DSERDHr [D-serine dehydrogenase] || R_LSERDHr [L-serine dehydrogenase] || R_SERD_D [D-serine deaminase] } && { R_ENO [enolase] } && { R_ETHAAL [Ethanolamine ammonia-lyase] } && { R_HCYSMT [homocysteine S-methyltransferase] } && { R_MTHFC [methenyltetrahydrofolate cyclohydrolase] || R_MTHFD [methylenetetrahydrofolate dehydrogenase (NADP)] } && { R_SERD_L…	9	{ R_CYSDS [Cysteine Desulfhydrase] } && { R_DSERDHr [D-serine dehydrogenase] || R_LSERDHr [L-serine dehydrogenase] || R_SERD_D [D-serine deaminase] } && { R_ENO [enolase] } && { R_ETHAAL [Ethanolamine ammonia-lyase] } && { R_HCYSMT [homocysteine S-methyltransferase] } && { R_MTHFC [methenyltetrahydrofolate cyclohydrolase] || R_MTHFD [methylenetetrahydrofolate dehydrogenase (NADP)] } && { R_SERD_L…	9	{ R_CYSDS [Cysteine Desulfhydrase] } && { R_DSERDHr [D-serine dehydrogenase] || R_LSERDHr [L-serine dehydrogenase] || R_SERD_D [D-serine deaminase] } && { R_ENO [enolase] } && { R_ETHAAL [Ethanolamine ammonia-lyase] } && { R_HCYSMT [homocysteine S-methyltransferase] } && { R_MTHFC [methenyltetrahydrofolate cyclohydrolase] || R_MTHFD [methylenetetrahydrofolate dehydrogenase (NADP)] } && { R_SERD_L…
234	M_actp_c	Acetyl_phosphate	2.65111	1	23	{ R_ACALD [acetaldehyde dehydrogenase (acetylating)] } && { R_ACKr [acetate kinase] } && { R_AST [Arginine succinyltransferase] || R_SADH [Succinylarginine dihydrolase] || R_SGDS [Succinylglutamate desuccinylase] || R_SGSAD [Succinylglutamic semialdehyde dehydrogenase] || R_SOTA [Succinylornithine transaminase] } && { R_CITL [Citrate lyase] } && { R_FDH4pp [formate dehydrogenase (quinone-8) (peri…	23	{ R_ACALD [acetaldehyde dehydrogenase (acetylating)] } && { R_ACKr [acetate kinase] } && { R_AST [Arginine succinyltransferase] || R_SADH [Succinylarginine dihydrolase] || R_SGDS [Succinylglutamate desuccinylase] || R_SGSAD [Succinylglutamic semialdehyde dehydrogenase] || R_SOTA [Succinylornithine transaminase] } && { R_CITL [Citrate lyase] } && { R_FDH4pp [formate dehydrogenase (quinone-8) (peri…	23	{ R_ACALD [acetaldehyde dehydrogenase (acetylating)] } && { R_ACKr [acetate kinase] } && { R_AKGDH [2-Oxogluterate dehydrogenase] } && { R_ATHRDHr [L-allo-threonine dehydrogenase] || R_THRA2i [L-allo-Threonine Aldolase] } && { R_CITL [Citrate lyase] } && { R_FRD3 [fumarate reductase] } && { R_GLUDC [Glutamate Decarboxylase] } && { R_GND [phosphogluconate dehydrogenase] } && { R_HXCT [Acetyl-CoA:h…	17	{ R_ABTA [4-aminobutyrate transaminase] } && { R_ACALD [acetaldehyde dehydrogenase (acetylating)] } && { R_ACKr [acetate kinase] } && { R_AKGDH [2-Oxogluterate dehydrogenase] } && { R_ATHRDHr [L-allo-threonine dehydrogenase] || R_THRA2i [L-allo-Threonine Aldolase] } && { R_CITL [Citrate lyase] } && { R_FBP [fructose-bisphosphatase] } && { R_G3PT [glycerol-3-phosphatase] } && { R_GAPD [glyceraldeh…
235	M_ade_c	Adenine	1.08984	1	19	{ R_ADA [Adenosine deaminase] } && { R_ADD [adenine deaminase] } && { R_ADNK1 [adenosine kinase] } && { R_ADPT [adenine phosphoribosyltransferase] } && { R_DURIPP [deoxyuridine phosphorylase] } && { R_FRD2 [fumarate reductase] } && { R_FRD3 [fumarate reductase] } && { R_GLYCL [Glycine Cleavage System] } && { R_LDH_D [D-lactate dehydrogenase] } && { R_NADH16pp [NADH dehydrogenase (ubiquinone-8 & 3…	21	{ R_ADA [Adenosine deaminase] } && { R_ADD [adenine deaminase] } && { R_ADNK1 [adenosine kinase] } && { R_ADPT [adenine phosphoribosyltransferase] } && { R_CYTBD2pp [cytochrome oxidase bd (menaquinol-8: 2 protons) (periplasm)] } && { R_DURIPP [deoxyuridine phosphorylase] } && { R_ENO [enolase] } && { R_FRD2 [fumarate reductase] } && { R_FRD3 [fumarate reductase] } && { R_GLYCL [Glycine Cleavage S…	24	{ R_ACGAMK [N-acetylglucosamine kinase] || R_ACM6PH [N-acetylmuramate 6-phosphate hydrolase] || R_AGDC [N-acetylglucosamine-6-phosphate deacetylase] || R_ANHMK [1,6-anhydrous-N-Acetylmuramate kinase] } && { R_ACKr [acetate kinase] || R_PTAr [phosphotransacetylase] } && { R_ALCD2x [alcohol dehydrogenase (ethanol)] } && { R_ALDD2x [aldehyde dehydrogenase (acetaldehyde, NAD)] } && { R_ALDD2y [aldehy…	11	{ R_ALLTAMH [allantoate amidohydrolase] || R_ALLTN [allantoinase] || R_XAND [xanthine dehydrogenase] } && { R_CYSDS [Cysteine Desulfhydrase] } && { R_DSERDHr [D-serine dehydrogenase] || R_LSERDHr [L-serine dehydrogenase] || R_SERD_D [D-serine deaminase] } && { R_ETHAAL [Ethanolamine ammonia-lyase] } && { R_FTHFD [formyltetrahydrofolate deformylase] } && { R_GLYAT [glycine C-acetyltransferase] } &…
1079	M_ade_e	Adenine	1.10228	1	20	{ R_ABTA [4-aminobutyrate transaminase] } && { R_ACALD [acetaldehyde dehydrogenase (acetylating)] } && { R_ADPT [adenine phosphoribosyltransferase] } && { R_ALLTAMH [allantoate amidohydrolase] || R_ALLTN [allantoinase] || R_XAND [xanthine dehydrogenase] } && { R_DCYTD [deoxycytidine deaminase] || R_NTD3 [5'-nucleotidase (dCMP)] } && { R_DUTPDP [dUTP diphosphatase] } && { R_ENO [enolase] } && { R_…	20	{ R_ABTA [4-aminobutyrate transaminase] } && { R_ACALD [acetaldehyde dehydrogenase (acetylating)] } && { R_ADPT [adenine phosphoribosyltransferase] } && { R_ALLTAMH [allantoate amidohydrolase] || R_ALLTN [allantoinase] || R_XAND [xanthine dehydrogenase] } && { R_DCYTD [deoxycytidine deaminase] || R_NTD3 [5'-nucleotidase (dCMP)] } && { R_DUTPDP [dUTP diphosphatase] } && { R_ENO [enolase] } && { R_…	35	{ R_ACALD [acetaldehyde dehydrogenase (acetylating)] } && { R_ACKr [acetate kinase] || R_PTAr [phosphotransacetylase] } && { R_ADD [adenine deaminase] } && { R_AKGDH [2-Oxogluterate dehydrogenase] } && { R_AST [Arginine succinyltransferase] || R_SADH [Succinylarginine dihydrolase] || R_SGDS [Succinylglutamate desuccinylase] || R_SGSAD [Succinylglutamic semialdehyde dehydrogenase] || R_SOTA [Succi…	22	{ R_ABTA [4-aminobutyrate transaminase] } && { R_ACALD [acetaldehyde dehydrogenase (acetylating)] } && { R_ACGAMK [N-acetylglucosamine kinase] || R_ACM6PH [N-acetylmuramate 6-phosphate hydrolase] || R_AGDC [N-acetylglucosamine-6-phosphate deacetylase] || R_ANHMK [1,6-anhydrous-N-Acetylmuramate kinase] } && { R_ACKr [acetate kinase] || R_PTAr [phosphotransacetylase] } && { R_AKGDH [2-Oxogluterate …
1452	M_ade_p	Adenine	1.10228	1	12	{ R_ALLTAMH [allantoate amidohydrolase] || R_ALLTN [allantoinase] || R_XAND [xanthine dehydrogenase] } && { R_CYSDS [Cysteine Desulfhydrase] } && { R_DSERDHr [D-serine dehydrogenase] || R_LSERDHr [L-serine dehydrogenase] || R_SERD_D [D-serine deaminase] } && { R_ENO [enolase] } && { R_ETHAAL [Ethanolamine ammonia-lyase] } && { R_F6PA [fructose 6-phosphate aldolase] } && { R_FBP [fructose-bisphosp…	12	{ R_ALLTAMH [allantoate amidohydrolase] || R_ALLTN [allantoinase] || R_XAND [xanthine dehydrogenase] } && { R_CYSDS [Cysteine Desulfhydrase] } && { R_DSERDHr [D-serine dehydrogenase] || R_LSERDHr [L-serine dehydrogenase] || R_SERD_D [D-serine deaminase] } && { R_ENO [enolase] } && { R_ETHAAL [Ethanolamine ammonia-lyase] } && { R_F6PA [fructose 6-phosphate aldolase] } && { R_FBP [fructose-bisphosp…	13	{ R_ALLTAMH [allantoate amidohydrolase] || R_ALLTN [allantoinase] || R_XAND [xanthine dehydrogenase] } && { R_CYSDS [Cysteine Desulfhydrase] } && { R_DSERDHr [D-serine dehydrogenase] || R_LSERDHr [L-serine dehydrogenase] || R_SERD_D [D-serine deaminase] } && { R_ENO [enolase] } && { R_ETHAAL [Ethanolamine ammonia-lyase] } && { R_F6PA [fructose 6-phosphate aldolase] } && { R_FBP [fructose-bisphosp…	11	{ R_ALLTAMH [allantoate amidohydrolase] || R_ALLTN [allantoinase] || R_XAND [xanthine dehydrogenase] } && { R_CYSDS [Cysteine Desulfhydrase] } && { R_DSERDHr [D-serine dehydrogenase] || R_LSERDHr [L-serine dehydrogenase] || R_SERD_D [D-serine deaminase] } && { R_ENO [enolase] } && { R_ETHAAL [Ethanolamine ammonia-lyase] } && { R_FTHFD [formyltetrahydrofolate deformylase] } && { R_GLYAT [glycine C…
236	M_adn_c	Adenosine	0.553036	1	16	{ R_ADNK1 [adenosine kinase] } && { R_ADPT [adenine phosphoribosyltransferase] } && { R_AST [Arginine succinyltransferase] || R_SADH [Succinylarginine dihydrolase] || R_SGDS [Succinylglutamate desuccinylase] || R_SGSAD [Succinylglutamic semialdehyde dehydrogenase] || R_SOTA [Succinylornithine transaminase] } && { R_CBMKr [Carbamate kinase] } && { R_CYSDS [Cysteine Desulfhydrase] } && { R_DSERDHr …	16	{ R_ADNK1 [adenosine kinase] } && { R_ADPT [adenine phosphoribosyltransferase] } && { R_AST [Arginine succinyltransferase] || R_SADH [Succinylarginine dihydrolase] || R_SGDS [Succinylglutamate desuccinylase] || R_SGSAD [Succinylglutamic semialdehyde dehydrogenase] || R_SOTA [Succinylornithine transaminase] } && { R_CBMKr [Carbamate kinase] } && { R_CYSDS [Cysteine Desulfhydrase] } && { R_DSERDHr …	29	{ R_ACALD [acetaldehyde dehydrogenase (acetylating)] } && { R_ADA [Adenosine deaminase] } && { R_ADNK1 [adenosine kinase] } && { R_ADPT [adenine phosphoribosyltransferase] } && { R_CYTK2 [cytidylate kinase (dCMP)] } && { R_DGK1 [deoxyguanylate kinase (dGMP:ATP)] } && { R_ENO [enolase] } && { R_G6PDH2r [glucose 6-phosphate dehydrogenase] || R_PGL [6-phosphogluconolactonase] } && { R_GLUDC [Glutama…	11	{ R_ALLTAMH [allantoate amidohydrolase] || R_ALLTN [allantoinase] || R_XAND [xanthine dehydrogenase] } && { R_CYSDS [Cysteine Desulfhydrase] } && { R_DSERDHr [D-serine dehydrogenase] || R_LSERDHr [L-serine dehydrogenase] || R_SERD_D [D-serine deaminase] } && { R_FTHFD [formyltetrahydrofolate deformylase] } && { R_GPDDA2 [Glycerophosphodiester phosphodiesterase (Glycerophosphoethanolamine)] } && {…
1080	M_adn_e	Adenosine	0.556221	1	14	{ R_ALDD2y [aldehyde dehydrogenase (acetaldehyde, NADP)] } && { R_DRPA [deoxyribose-phosphate aldolase] || R_PPM2 [phosphopentomutase 2 (deoxyribose)] } && { R_EDA [2-dehydro-3-deoxy-phosphogluconate aldolase] || R_EDD [6-phosphogluconate dehydratase] } && { R_FTHFD [formyltetrahydrofolate deformylase] } && { R_HCYSMT [homocysteine S-methyltransferase] } && { R_ME2 [malic enzyme (NADP)] } && { R_…	14	{ R_ALDD2y [aldehyde dehydrogenase (acetaldehyde, NADP)] } && { R_DRPA [deoxyribose-phosphate aldolase] || R_PPM2 [phosphopentomutase 2 (deoxyribose)] } && { R_EDA [2-dehydro-3-deoxy-phosphogluconate aldolase] || R_EDD [6-phosphogluconate dehydratase] } && { R_FTHFD [formyltetrahydrofolate deformylase] } && { R_HCYSMT [homocysteine S-methyltransferase] } && { R_ME2 [malic enzyme (NADP)] } && { R_…	16	{ R_ALDD2y [aldehyde dehydrogenase (acetaldehyde, NADP)] } && { R_DRPA [deoxyribose-phosphate aldolase] || R_PPM2 [phosphopentomutase 2 (deoxyribose)] } && { R_EDA [2-dehydro-3-deoxy-phosphogluconate aldolase] || R_EDD [6-phosphogluconate dehydratase] } && { R_FTHFD [formyltetrahydrofolate deformylase] } && { R_HCYSMT [homocysteine S-methyltransferase] } && { R_ME2 [malic enzyme (NADP)] } && { R_…	10	{ R_ALLTAMH [allantoate amidohydrolase] || R_ALLTN [allantoinase] || R_XAND [xanthine dehydrogenase] } && { R_CYSDS [Cysteine Desulfhydrase] } && { R_DSERDHr [D-serine dehydrogenase] || R_LSERDHr [L-serine dehydrogenase] || R_SERD_D [D-serine deaminase] } && { R_ETHAAL [Ethanolamine ammonia-lyase] } && { R_FTHFD [formyltetrahydrofolate deformylase] } && { R_HCYSMT [homocysteine S-methyltransferas…
1453	M_adn_p	Adenosine	0.556221	1	19	{ R_ALLTAMH [allantoate amidohydrolase] || R_ALLTN [allantoinase] || R_XAND [xanthine dehydrogenase] } && { R_DURIPP [deoxyuridine phosphorylase] } && { R_FTHFD [formyltetrahydrofolate deformylase] } && { R_GPDDA2 [Glycerophosphodiester phosphodiesterase (Glycerophosphoethanolamine)] } && { R_GPDDA2pp [Glycerophosphodiester phosphodiesterase (Glycerophosphoethanolamine)] } && { R_HCYSMT [homocyst…	19	{ R_ALLTAMH [allantoate amidohydrolase] || R_ALLTN [allantoinase] || R_XAND [xanthine dehydrogenase] } && { R_DURIPP [deoxyuridine phosphorylase] } && { R_FTHFD [formyltetrahydrofolate deformylase] } && { R_GPDDA2 [Glycerophosphodiester phosphodiesterase (Glycerophosphoethanolamine)] } && { R_GPDDA2pp [Glycerophosphodiester phosphodiesterase (Glycerophosphoethanolamine)] } && { R_HCYSMT [homocyst…	27	{ R_ADD [adenine deaminase] } && { R_ADNK1 [adenosine kinase] } && { R_ADPT [adenine phosphoribosyltransferase] } && { R_AST [Arginine succinyltransferase] || R_SADH [Succinylarginine dihydrolase] || R_SGDS [Succinylglutamate desuccinylase] || R_SGSAD [Succinylglutamic semialdehyde dehydrogenase] || R_SOTA [Succinylornithine transaminase] } && { R_CBMKr [Carbamate kinase] } && { R_CYTK2 [cytidyla…	10	{ R_ALLTAMH [allantoate amidohydrolase] || R_ALLTN [allantoinase] || R_XAND [xanthine dehydrogenase] } && { R_CYSDS [Cysteine Desulfhydrase] } && { R_DSERDHr [D-serine dehydrogenase] || R_LSERDHr [L-serine dehydrogenase] || R_SERD_D [D-serine deaminase] } && { R_ETHAAL [Ethanolamine ammonia-lyase] } && { R_FTHFD [formyltetrahydrofolate deformylase] } && { R_HCYSMT [homocysteine S-methyltransferas…
[truncated: 1,564 more rows]

## Sheet: E. coli anaerobic
Metabolite Nr.	Metabolite ID	Metabolite name	Max. yield	Candidate for coupling	10% yield cMCS size	10% yield cMCS knockouts	30% yield cMCS size	30% yield cMCS knockouts	50% yield cMCS size	50% yield cMCS knockouts
1	M_10fthf_c	10-Formyltetrahydrofolate	0.064735	1	no cMCS found		no cMCS found		infeasible
[truncated: 1,804 more rows]

## Sheet: S. cerevisiae aerobic
Metabolite Nr.	Metabolite ID	Metabolite name	Max. yield	Candidate for coupling	10% yield cMCS size	10% yield cMCS knockouts	30% yield cMCS size	30% yield cMCS knockouts	50% yield cMCS size	50% yield cMCS knockouts
[truncated: 1,228 more rows]

## Sheet: S. cerevisiae anaerobic
Metabolite Nr.	Metabolite ID	Metabolite name	Max. yield	Candidate for coupling	10% yield cMCS size	10% yield cMCS knockouts	30% yield cMCS size	30% yield cMCS knockouts	50% yield cMCS size	50% yield cMCS knockouts
[truncated: 1,228 more rows]

[truncated: 6 more sheets: A. niger, C. glutamicum, Synechocystis sp., #Cuts E. coli aerobic 10%, #Cuts E. coli anaerobic 10%, MCS size histogram]
